# Supplementary material for: Novel Type V-A CRISPR Effectors Are Active Nucleases with Expanded Targeting Capabilities
Source: CRISPR J. 2020 Dec 17;3(6):454–61. doi: 10.1089/crispr.2020.0043 (PMC7757703; doi:10.1089/crispr.2020.0043)
Supplement: Supplemental data [file Supp_Table1.tsv]

project	sequencing from previous study	environemnt	num. effectors	accession(s)
RMEN	TRUE	animal microbiome	13	SRS4717656
RMEN	TRUE	animal microbiome	8	SRS4717589
PREY	FALSE	animal microbiome	5	n/a
RMEN	TRUE	animal microbiome	5	SRS4717635
RMEN	TRUE	animal microbiome	5	SRS4252112
RMEN	TRUE	animal microbiome	4	SRS4742615
RMEN	TRUE	animal microbiome	4	SRS4719250
RMEN	TRUE	animal microbiome	4	SRS4719221
RMEN	TRUE	animal microbiome	4	SRS4742820
RMEN	TRUE	animal microbiome	3	SRS3883001
PASO	TRUE	human microbiome	3	SRR061239;SRR061240
PASO	TRUE	human microbiome	3	SRR061950;SRR061949
RMEN	TRUE	animal microbiome	3	SRS4246724
RMEN	TRUE	animal microbiome	3	SRS1754376
RMEN	TRUE	animal microbiome	3	SRS1754376
RMEN	TRUE	animal microbiome	3	SRS1754376
RMEN	TRUE	animal microbiome	3	ERS2013168
PASO	TRUE	human microbiome	2	SRR061239;SRR061240
YBLC	FALSE	animal microbiome	2	n/a
PREY	FALSE	sediment	2	n/a
PASO	TRUE	human microbiome	2	SRR061202;SRR061211
RMEN	TRUE	animal microbiome	2	ERS2013169
RMEN	TRUE	animal microbiome	2	SRS1754376
RMEN	TRUE	animal microbiome	2	SRS1754375
RMEN	TRUE	animal microbiome	2	SRS1754376
RMEN	TRUE	animal microbiome	2	SRS4719250
RMEN	TRUE	animal microbiome	2	SRS4742819
PASO	TRUE	human microbiome	2	SRR5279301
PFST	TRUE	soil	2	SRS3288938
PASO	TRUE	human microbiome	2	SRR061419;SRR061422
PASO	TRUE	human microbiome	2	SRR061436;SRR061452
PASO	TRUE	human microbiome	1	SRR062002;SRR062001
PASO	TRUE	human microbiome	1	SRR060040;SRR064436
PASO	TRUE	human microbiome	1	SRR346696;SRR062375;SRR062457
PASO	TRUE	human microbiome	1	ERR414554;ERR414273
PASO	TRUE	human microbiome	1	SRR061972;SRR061971
PASO	TRUE	human microbiome	1	SRR059907;SRR059906
PASO	TRUE	human microbiome	1	ERR260188
PASO	TRUE	human microbiome	1	SRR061950;SRR061949
PASO	TRUE	human microbiome	1	ERR1137494
PASO	TRUE	human microbiome	1	SRR059337;SRR059336
PASO	TRUE	human microbiome	1	SRR061553;SRR061554
PASO	TRUE	human microbiome	1	ERR210740;ERR210739;ERR210738;ERR209888;ERR209887;ERR209886
PASO	TRUE	human microbiome	1	SRR061562;SRR061566
PASO	TRUE	human microbiome	1	ERR210737;ERR210736;ERR210735;ERR209885;ERR209884;ERR209883
PASO	TRUE	human microbiome	1	SRR061279;SRR061292
PASO	TRUE	human microbiome	1	SRR061998;SRR061997
PASO	TRUE	human microbiome	1	ERR260150
PASO	TRUE	human microbiome	1	ERR321345;ERR321344;ERR321343;ERR321342;ERR321341;ERR321340;ERR321339
PASO	TRUE	human microbiome	1	SRR062298;SRR062302
PASO	TRUE	human microbiome	1	SRR060005
PASO	TRUE	human microbiome	1	SRR060075;SRR060076
PASO	TRUE	human microbiome	1	ERR260228
PASO	TRUE	human microbiome	1	ERR1137022;ERR1137302
PASO	TRUE	human microbiome	1	SRR061295;SRR061300
PASO	TRUE	human microbiome	1	ERR414613;ERR414332
PASO	TRUE	human microbiome	1	SRR060353;SRR060352
PASO	TRUE	human microbiome	1	SRR060020
PASO	TRUE	human microbiome	1	SRR061501;SRR061502
BNML	FALSE	high temperature	1	n/a
PASO	TRUE	human microbiome	1	SRR060119;SRR060120
RMEN	TRUE	animal microbiome	1	SRS4742726
YBLC	FALSE	animal microbiome	1	n/a
SEWG	TRUE	human microbiome	1	ERS1426790
SEWG	TRUE	human microbiome	1	ERS1426830
SEWG	TRUE	human microbiome	1	ERS1426809
SEWG	TRUE	human microbiome	1	ERS1426830
SEWG	TRUE	human microbiome	1	ERS1426809
RMEN	TRUE	animal microbiome	1	ERS2013166
RMEN	TRUE	animal microbiome	1	ERS2013119
RMEN	TRUE	animal microbiome	1	SRS4096136
RMEN	TRUE	animal microbiome	1	SRS1754379
RMEN	TRUE	animal microbiome	1	SRS4096136
RMEN	TRUE	animal microbiome	1	ERS2013167
RMEN	TRUE	animal microbiome	1	SRS4096136
RMEN	TRUE	animal microbiome	1	SRS1754380
RMEN	TRUE	animal microbiome	1	ERS2013121
PASO	TRUE	human microbiome	1	ERR527072
RMEN	TRUE	animal microbiome	1	SRS1754376
RMEN	TRUE	animal microbiome	1	SRS1754376
RMEN	TRUE	animal microbiome	1	SRS1754376
RMEN	TRUE	animal microbiome	1	SRS4719250
RMEN	TRUE	animal microbiome	1	SRS1754376
RMEN	TRUE	animal microbiome	1	SRS1754376
RMEN	TRUE	animal microbiome	1	SRS1754376
PASO	TRUE	human microbiome	1	SRR059847;SRR059846
PREY	FALSE	sediment	1	n/a
PREY	FALSE	sediment	1	n/a
PREY	FALSE	sediment	1	n/a
PFST	TRUE	soil	1	SRS3289028
PASO	TRUE	human microbiome	1	ERR527175;ERR527174;ERR527173
PASO	TRUE	human microbiome	1	ERR527162;ERR527161
PASO	TRUE	human microbiome	1	SRR059403;SRR059402
PASO	TRUE	human microbiome	1	SRR059479;SRR059478
PASO	TRUE	human microbiome	1	SRR059861;SRR059860
PASO	TRUE	human microbiome	1	SRR1761757;SRR1761699
HYDR	TRUE	thermophilic	1	SAMN10350717
HYDR	TRUE	thermophilic	1	SAMN09093799
HYDR	TRUE	thermophilic	1	SAMN10350718
MADA	TRUE	human microbiome	1	SRS3638627
MADA	TRUE	human microbiome	1	SRS3638665
MADA	TRUE	human microbiome	1	SRS3638596
MARN	TRUE	marine	1	SRS2329660
MARN	TRUE	marine	1	SRS2329434
PASO	TRUE	human microbiome	1	SRR059919;SRR059918
HYDR	TRUE	thermophilic	1	SAMN09093798
PASO	TRUE	human microbiome	1	ERR1729165;ERR1729164;ERR1729163;ERR1729162;ERR1728043;ERR1728042;ERR1728041;ERR1728040
PASO	TRUE	human microbiome	1	ERR210430;ERR209578
PASO	TRUE	human microbiome	1	SRR1519044
PASO	TRUE	human microbiome	1	ERR1137022;ERR1137302
PASO	TRUE	human microbiome	1	SRR3992969
PASO	TRUE	human microbiome	1	ERR480507;ERR480506;ERR479011;ERR479010
PASO	TRUE	human microbiome	1	ERR414613;ERR414332
PASO	TRUE	human microbiome	1	SRR1761767;SRR1761709
HYDR	TRUE	thermophilic	1	SAMN10350718
HYDR	TRUE	thermophilic	1	SRR8542060
PASO	TRUE	human microbiome	1	ERR866593
BOON	TRUE	animal microbiome	1	SRS812640
BNML	FALSE	high temperature	1	n/a
BNML	FALSE	high temperature	1	n/a
BNML	FALSE	high temperature	1	n/a
BOON	TRUE	animal microbiome	1	SRS812639
BOON	TRUE	animal microbiome	1	SRS812675
BOON	TRUE	animal microbiome	1	SRS812665
BOON	TRUE	animal microbiome	1	SRS812668
BOON	TRUE	animal microbiome	1	SRS812634
HTSP	TRUE	high temperature	1	SRS1616315
HYDR	TRUE	high temperature	1	SRS4248875
HYDR	TRUE	high temperature	1	ERS714918
HYDR	TRUE	high temperature	1	ERS1370020
HYDR	TRUE	high temperature	1	ERS1370015
HYDR	TRUE	high temperature	1	SRS4248760
HYDR	TRUE	high temperature	1	SRS4336817
HYDR	TRUE	high temperature	1	SRS4248756
HYDR	TRUE	high temperature	1	SRS3880564
HYDR	TRUE	thermophilic	1	SRR8439053
PASO	TRUE	human microbiome	1	SRR063520;SRR063532
PASO	TRUE	human microbiome	1	SRR2247150;SRR2251136;SRR2245881;SRR2246346;SRR2249525;SRR2250277;SRR2250341;SRR2250347;SRR2225703;SRR2225716;SRR2225717;SRR2225738;SRR2225741;SRR2225744;SRR2227573;SRR2228242
PASO	TRUE	human microbiome	1	ERR912062
PASO	TRUE	human microbiome	1	ERR210491;ERR210490;ERR210489;ERR209639;ERR209638;ERR209637
PASO	TRUE	human microbiome	1	ERR525840
PASO	TRUE	human microbiome	1	SRR061282;SRR061320;SRR346671
PASO	TRUE	human microbiome	1	ERR210430;ERR209578
PASO	TRUE	human microbiome	1	SRR062354;SRR062409
PASO	TRUE	human microbiome	1	ERR1620302
PASO	TRUE	human microbiome	1	ERR321524
PASO	TRUE	human microbiome	1	SRR063520;SRR063532
PASO	TRUE	human microbiome	1	ERR210488;ERR210487;ERR209636;ERR209635
PASO	TRUE	human microbiome	1	ERR1136717
PASO	TRUE	human microbiome	1	ERR321345;ERR321344;ERR321343;ERR321342;ERR321341;ERR321340;ERR321339
PASO	TRUE	human microbiome	1	SRR061358;SRR061363
PASO	TRUE	human microbiome	1	ERR321599
PASO	TRUE	human microbiome	1	ERR321618
PASO	TRUE	human microbiome	1	ERR321623
PASO	TRUE	human microbiome	1	ERR321626
PASO	TRUE	human microbiome	1	ERR481006;ERR481004;ERR481007;ERR481005;ERR479510;ERR479509;ERR479511;ERR479508
PASO	TRUE	human microbiome	1	ERR321630
BNML	FALSE	high temperature	1	n/a
PASO	TRUE	human microbiome	1	ERR911986
PASO	TRUE	human microbiome	1	SRR059451;SRR059450
PASO	TRUE	human microbiome	1	SRR062508;SRR062512
PASO	TRUE	human microbiome	1	ERR480622;ERR480621;ERR480620;ERR480623;ERR479125;ERR479124;ERR479127;ERR479126
PASO	TRUE	human microbiome	1	ERR480548;ERR480547;ERR480546;ERR480545;ERR479052;ERR479051;ERR479050;ERR479049
PASO	TRUE	human microbiome	1	ERR1136822
PASO	TRUE	human microbiome	1	SRR4305413
PASO	TRUE	human microbiome	1	SRR1220005;SRR1213990;SRR1212294;SRR1212300;SRR1215592;SRR1215699;SRR1215561;SRR1212309;SRR1212268;SRR1212171;SRR1211526;SRR1214932;SRR1214969;SRR1215551;SRR1215925;SRR1214758;SRR1214594
PASO	TRUE	human microbiome	1	SRR353624;SRR062330;SRR062425
PASO	TRUE	human microbiome	1	SRR059867;SRR059866
PASO	TRUE	human microbiome	1	SRR2245578;SRR2250339;SRR2250741;SRR2195755;SRR2195772;SRR2195841;SRR2195852;SRR2195860;SRR2195875;SRR2195878;SRR2195901;SRR2188452;SRR2188456;SRR2188485;SRR2188487;SRR2188488;SRR2188503;SRR2188504;SRR2188520
PASO	TRUE	human microbiome	1	SRR2222805;SRR2223025;SRR2223058;SRR2223077;SRR2223100;SRR2223180;SRR2222810;SRR2222814;SRR2222817;SRR2222820;SRR2222928;SRR2223023;SRR2223061;SRR2223102;SRR2249814;SRR2250359
PASO	TRUE	human microbiome	1	ERR1776163
PASO	TRUE	human microbiome	1	ERR1136829
PASO	TRUE	human microbiome	1	ERR1728607;ERR1728606;ERR1728605;ERR1728604
PASO	TRUE	human microbiome	1	ERR1136809
PASO	TRUE	human microbiome	1	ERR1729341;ERR1729340;ERR1729339;ERR1729338;ERR1728219;ERR1728218;ERR1728217;ERR1728216
PASO	TRUE	human microbiome	1	ERR720190;ERR720189;ERR720188;ERR720187;ERR720186;ERR720185;ERR720184;ERR720183;ERR720182;ERR720181;ERR720180
PASO	TRUE	human microbiome	1	SRR059919;SRR059918
PASO	TRUE	human microbiome	1	ERR1136822
PASO	TRUE	human microbiome	1	ERR1728603;ERR1728602;ERR1728601
PASO	TRUE	human microbiome	1	ERR688604;ERR688457
YBLC	FALSE	animal microbiome	1	n/a
