# Supplementary material for: Novel Type V-A CRISPR Effectors Are Active Nucleases with Expanded Targeting Capabilities
Source: CRISPR J. 2020 Dec 17;3(6):454–61. doi: 10.1089/crispr.2020.0043 (PMC7757703; doi:10.1089/crispr.2020.0043)
Supplement: Supplemental data [file Supp_File1.fasta]

>ASF62646.1_Tn7-family_transposase_TnsB_(plasmid)_[Salmonella_enterica_subsp._enterica_serovar_Typhimurium]
-------------------------------------------MD--------------II-------------RNSVWLSQ-----GTDLLAEGL-------------YR-----VLDFDRKVDLLI-LFKIKSERTGKPIPFSFSMFKYYIESNS-----ITC-------------------------KDYIYP-------------SYM----------LVDE----------------KELTD------------KDRGRRDENY-NIIKDL-----------VD--DRMFLFD------------------------------------------------YA--------------------------------------------------------------------------------------------------L------H------KKS----------------------------------------------------------------------HLL--------------M----------------------------------------------------------------------------------------------------------------------D--------------------------------Y------------------------------------------------------------------------------------------------------------------------------SRNK---------------------KI-----------------------------SQY---------------------------------------------TIRTLLALYWR----------------------------------------------HGQ-----D---------IYALLPAF--------------------------------------------------------------SNCGAAGKS----R------------------------------------------------------------------------IKHEIK------------------------L-GNS----KKNRALPNERSRVFILNE---RD---------------INNIRKSL----------------------------------------------------------------------------------------------------------------------------------I-TYH---------------------------------------------YK---------------VNGDTIK-----------KTLERHIDLYFR--------------------------------------------------------------------------------------------------------------------DEIKTA----------------------------------------------------NLENRAP------------------------------Y--------------------------------------VP----SLKQ-----------------FSY----WNK------------------------------------------------------------------------------------------------------------------------------------------------------------------KL-FTKD------------------------------------------------F----SI----NKKNTKKE--------------------------------------------------------------------------------------------------IDLKMRA--------------------LLGSVANTTV-----LP-GDVF-----EI-------------------------------------------------------------DSTV----------------------ADV-------------------------------HLI---S-SLNR-RKV--------I-GR--------------------------P----------------------T-------------------------------------------------------I-------------------------------------------------YTVVDR------------------------------------------ATRMI-----------------V----G-LHVSLY-HASWRA---ARQALANCFMPKKEY-----------------------------------CRLFGI----SITDDD----------------------------W-------------------------------------------------------PCSHIP-------------LTLMC-----------D--N-----------------------------------GEM-----------------------------------------------------------------------------------------------------------------------------------------------------------------------------------------------------------IGLKPQEEMT--------------------P-----LTKLEFAPV--GRGD----------------------------------------------------------------------------------------------------------------------------------RKSIV----------------E------------------RCF-------GIL-N--------------------------------DEVIH----------------------------------------------------------------------------RLIGTTRRGKIVKGE-PTPQSR-ACLTI-----------------------------------------------------------------------------------------------------------------------------------------------------------------------------------------------------------------------------------------------------QEVTSL------------------LIREILA----HN------------QRTYEELAYINP--------LLIEND-----LVIS-----------------------------P-KNSWMISLKHGRFS--------ARAVGAD----EVI----------ARLLI-PVNAN---ITA---GGI------------------QYNNLF--YE-----CDPEI----ASG-VRVFGRTTCEARIDDNCVDYIYV-R---F--------------------------DKNSIFKKHYLLK-KRDVFKGKAH-------LDTDVMA----------------DW---------V--DTQ----KEINL----------FTLDSL---------------SNI----N-NKDEF----N-RK------------------------------GNERLNEIYESR-------RVH-----G-KDIKKNRK-------------------------------------NEL-DS-----LG-----RTHVANGRSEPLLP------------SSS----NVLLLPGREEKQRWLKGK---------------------------------KKTEDAE-----------------------------------------------------------------------------------------------------------------------------------------------------------------------------------------------------------------------------------------
>AFZ56182.1_TnpB_Transposase-like_Mu_[Anabaena_cylindrica_PCC_7122]
-------------------------------------------M-------------------------------ADE---------------------------------------------------------------------EFEFTEGTTQ-----VPD--------------------------------------------AIL-LDKSN---FVVDP----------------SQIIL------------ATSDRHKLTF-NLIQWL-----------AESPNRTI---------------------------------------------------------------------------------------------------------------------------------------------------------------------KSQ---------------------------------------------------------------------------------------------------------------------------------------------------------------------R--------------------------------------------------------------------------KQA--------------------------------------------------------------------------------------------------------------------------VANTL---------------------DV-----------------------------STR---------------------------------------------QVERLLKQY------------------------------------------------DED----K----------LRETAGIE------------------------------------------------------------------RADKG----KYRV--------------------------------------------------------------SEYWQNFITTIYE-------------------------KSLK----EKHPISPASIVREVKR--------------------------------------------------------------------------------------------------------------------------------------------------------------HAIVDLE---------------------------------------------LKL---------------GEYP-----HQ------ATVYRILDPLIE--------------------------------------------------------------------------------------------------------------------QQKR-------------------------------------------------------------KTRVRN-----------------------PGS------------------------------------------------G-----------SWMTVVT----RDG-------------------------------------------------------------------------------------------------------------------------------EL------------------------------------LRAD------------------------------------------------F----S------------------------------------------------------------------------------------------------------------------------------------------------------------NQII-----QC-------------------------------------------------------------DHTK----------------------LDV-------------------------------RIV------DNH----G-----NLLSDR--------------------------P----------------------W-------------------------------------------------------L-------------------------------------------------TTIVDT------------------------------------------FSSCV-----------------V----G-FRLWIK-QPGSTE---VALALRHAILPKNY------------------------------------PEDYQL---N--KSWD-------------------------------------------------------------------------------------VCGHP------------YQYFFT-----------DG-------------------------------------GKD-----------------------------------------------------------------------------------------------------------------------------------------------------------------------------------------------------------FRSKHLKAIG-------------------K------KLGFQCELR--DR----------------------------------------------------------------------------------------------------------------------------------PPEGGIV----------------E------------------RIF-------KTI-N--------------------------------TQVLK----------------------------------------------------------------------------ELPGYT--GANVQER-PENAEKEACLTI-----------------------------------------------------------------------------------------------------------------------------------------------------------------------------------------------------------------------------------------------------QDLDKI------------------LASFFCDI---YNHE----------------------------------------------PY----------------PKE--------PRDTRFERWFKGMG--------GKLPEPLD----ERE----------LDICL-MKEAQ---RVVQAHGSI------------------QFENLI--YR-------GEFLK-AHKG-------EYVTLRYDPDHILSLYI--------------------------------YSGET-------DDNAGEFLGYAH----AVNMDTHDLS---------------------------------IEELKALNKERSN-ARKEHFNYDAL---------------LAL----G-KRKEL-VE-E-RK------------------------------EDKKAKRNSEQK-------RLR-----S-ASKKNSNV-------------------------------------IELRKSR----------TSKSLKKQENQEVLPE---------RISRE----EIKLEKIEQQP-------Q---------------------------------------ENLSAS-PNTQEE------------------------------------------------------ERHKLVF----------------------------------------------SNRQK-------------------NLNKI-----------W------------------------------------------------------------------------
>WP_084763316.1_TnpB_DDE-type_integrase/transposase/recombinase_[[Scytonema_hofmanni]_UTEX_B_1581]
-------------------------------------------M-------------------------------NSQQ--------------------------------------------------------------------NPDLAVHPLA-----IPM--------------------------------------------EGL-LGESA---TTLEK----------------NVIAT------------QLSEEAQVKL-EVIQSL-----------LEPCDRTT--------------------------------------------------------------------------------------------------------------------------------------------------------------------------------------------------------YG-----------------------------------QKLR--------------------------------------------------------------------------------------------E-------------------------------------------------------------------------------------------------------------------------------------------------------------------------------------------------------AAEKL---------------------NV-----------------------------SLR---------------------------------------------TVQRLVKNW------------------------------------------------EQD----G----------LVGLTQTS------------------------------------------------------------------RADKG----KHRI--------------------------------------------------------------GEFWENFITKTYK-------------------------EGNK----GSKRMTPKQVALRVEA-------------------------------K---------------------------------------------------------------------------------------------------------------------------------------ARE----------------------------------------LKD---------------SKPP-----NY------KTVLRVLAPILE--------------------------------------------------------------------------------------------------------------------KQQK-------------------------------------------------------------AKSIRS-----------------------PGW-----------------------------------------------RG-----------TTLSVKT----REG------------------------------------------------------------------------------------------------------------------------------------------------------------------KD-LSVD------------------------------------------------Y----S------------------------------------------------------------------------------------------------------------------------------------------------------------NHVW-----QC-------------------------------------------------------------DHTR----------------------VDV-------------------------------LLV------DQH----G-----EIL-SR--------------------------P----------------------W-------------------------------------------------------L-------------------------------------------------TTVIDT------------------------------------------YSRCI-----------------M----G-INLGFD-APSSGV---VALALRHAILPKRY------------------------------------GSEYKL---H--CEWG-------------------------------------------------------------------------------------TYGKP-------------EHFYT-----------DG-------------------------------------GKD-----------------------------------------------------------------------------------------------------------------------------------------------------------------------------------------------------------FRSNHLSQIG-------------------A------QLGFVCHLR--DR----------------------------------------------------------------------------------------------------------------------------------PSEGGVV----------------E------------------RPF-------KTL-N--------------------------------DQLFS----------------------------------------------------------------------------TLPGYT--GSNVQER-PEDAEKDARLTL-----------------------------------------------------------------------------------------------------------------------------------------------------------------------------------------------------------------------------------------------------RELEQL------------------LVRYIVD---RYNQ----------------------------SI-----------D-----------------------ARM--------GDQTRFERWEAGLP---------TVPVPIP----ERD----------LDICL-MKQSR---RTVQRGGCL------------------QFQNLM--YR-------GEYLA-GYAG-------ETVNLRFDPRDITTILV--------------------------------YRQE--------N-NQEVFLTRAH----AQGLETEQLA---------------------------------LDEAEAASRRLRT-AGKTISNQSLL---------------QEVV-----DRDAL-VA-T-KK-------------------------------SRKERQKLEQT-------VLR-----S-AAVDESNR-------------------------------------ESL--------------PSQIVEPDEVESTETV---------HSQYE----DIEVWDYEQLR-------------------------------------------------------------------------------------------------------------------------------------------------------------------------------------------------------------------EEY----------------------------------------------------------------GF
>ASC70744.1_Transposon_Tn7_transposition_protein_TnsB_[Halomicronema_hongdechloris_C2206]
-------------------------------------------M-------------------------------------------------------------------------------------------------------VLDVTRRTLD-----FPK------G-------------------------------------EAN-SGGDL---SKKAG----------------HAIVE------------ALDKEAQRKL-EVIQSL-----------LEPCDRTT--------------------------------------------------------------------------------------------------------------------------------------------------------------------------------------------------------YG-----------------------------------DELR--------------------------------------------------------------------------------------------D-------------------------------------------------------------------------------------------------------------------------------------------------------------------------------------------------------TAQKL---------------------GC-----------------------------SVR---------------------------------------------TVQRLVKRW------------------------------------------------EID----G----------VAALVSSG------------------------------------------------------------------RSDQG----KHHI--------------------------------------------------------------SEFWQSFIVKTYE-------------------------AGNK----GSKRMKPKQVAVRVQA-------------------------------K---------------------------------------------------------------------------------------------------------------------------------------ARE----------------------------------------IGD---------------DQPP-----SY------KTVLRVLKPIIE--------------------------------------------------------------------------------------------------------------------RKEK-------------------------------------------------------------AKSIRS-----------------------PGW-----------------------------------------------RG-----------STLSVKT----RDG------------------------------------------------------------------------------------------------------------------------------------------------------------------EG-LGIE------------------------------------------------Y----S------------------------------------------------------------------------------------------------------------------------------------------------------------NHVW-----QC-------------------------------------------------------------DHTP----------------------ADV-------------------------------LLV------DQY----G-----EPV-GR--------------------------P----------------------W-------------------------------------------------------L-------------------------------------------------TTVVDS------------------------------------------YSRCV-----------------M----G-VKVGFD-APSSQV---VALALRHAILPKKY------------------------------------GADYKL---N--CEWG-------------------------------------------------------------------------------------TYGKP-------------QHFYT-----------DG-------------------------------------GKD-----------------------------------------------------------------------------------------------------------------------------------------------------------------------------------------------------------FRSSHIQRIG-------------------A------DLGFSCHLR--DR----------------------------------------------------------------------------------------------------------------------------------PPEGGIV----------------E------------------RVF-------RAL-N--------------------------------DQLFS----------------------------------------------------------------------------TLPGYT--GSNVQQR-PKEADKEACLTL-----------------------------------------------------------------------------------------------------------------------------------------------------------------------------------------------------------------------------------------------------REIEHL------------------IVRFICD---NYNQ----------------------------TV-----------D-----------------------ARM--------GDQTRFQRWEAGLP---------DVPDVIE----ERH----------LDMCL-MKASR---RTVQRGGYL------------------QFENLM--FR-------GEYLA-GYAG-------ETVSLRFDPDDITTVLV--------------------------------YRQE--------D-KREVNGTDIRE-------QKRLQA---------------------------------LDL-------------------------------------------------------------------------------------------------------------------------------------------------------------------------------------------------------------------------------------------------------------------------------------------------------------------------------------------------------------------------------------------------------------------------------------------------------------------------------------------------------------------------
>WP_155478055.1_type_V_CRISPR-associated_protein_Cas12b_[Heliobacillus_mobilis]
-------------------------------------------M-------------------------------KD--------------------------------------------------------TNNSVPRAY-----TMRLYGV--------DKQNDSWRDC----------------LWFTH----------------EAI-----N----------------------------------------------------RGAKAFG--------DWLLTFRGGLDHNLAKP------------------------------------------------E----DLQE----------------------------E-----------------------SQELENGNEEIR------R--RRRILAI-----SWL-------SV----ESK--------------------NGAPVE------YI-VSHDPDLPNNSKLKWK----TVE---------ALRDILVRR--------DV----DNKEIEN-----WIAD-----CKDLVTAPIREDAI-----WVN-RSDAFDELAKTI-PSLSRDEVW---DLL---DYFFTSKEAY----FVSYQEK--------------NNGHS-E------NDSRTLI---QKA---GNWLS-----SRIG--------------------------------QGKKSDYSKLTVVYMLIGQWALMKS-----------------------------------------------------------------NEDNP----TSTMEDLAFFLEKN---GLNLP--TKNKDGILSIAKSQG-RRS-----STQ-LKLQSYSDSR-Q-----LDRD-----------------------ELRKLNKSAFS-----------------DAEKSKKKASEKEK--------------GPHEYCEV-----------LIRDVENAC----------------------------------------------------------------------------GFTFFK-LDKG--SRHEFFSIMFDHGARKV---------------ST-----------------AHTWNKI---------------------------------------AEKRR--QELNGDTEK----------------------LTEVPEEA-R-------------------------------------------------------------TFLL-KYCEQRTKDTDA-KE-------------------------------RVRIRK--------GAINGWG----E-V------------------------VHLWS-KNP-----KAT---------------AEE------RI------HLARSLQDDLD---------------------------------------------------------------------------------------------------------------------------------KFGD-INLFED--LAT----E--E----AKFVWLNNGK-PDPEILKNYVTASEARYKQS-KFKVPAYRHP------DPLLH-PVFCDFGNS-------------------------------------------------R----PSISYN--AYEAVKKV---RE---LNG--I---IEKKEDKRKEIL---E-KIEKN------------------------------------------------------------------KNST--KNEKLESQ------LL-------SI--------------EKELKRHREEKSRL---------------L------NPRILS-----------------LEV---W----------DGQE-TRA--------------------------------------------------------------------------------------------------VPMRWS---------SKQ------------------------LF-SDFA--LRT-------QYINF---------------VDR--SETKN-------VPRATRHGVAT--------SNVESEWAIFVRDIFSE---------SNK-------------WN----------------GRL-------QA-PREQ-------L-CQLDALR------NKDLAA--------------------------------F--------HRET----K-----KINWFITLSAKLKPQGPWLD-------------Y-----LSNR----------------------------------------EATLSS------------------------------------------TQSSL-FAKENKK-RRGEGRLQLCRLPG-LRVLSV-DLGHRYG--AACAVWETVDLEEIKKVCQDH--GRDFPKEEDHYLHISYSSFSGGKEKKKTIFYRR------IGPD---------VIH--------------------------DG---------------------------------------------------EPH-----PAPWARL-------------D--R--------------------QFF-------IKLQ-GEE--------MVRKASSEELFLVHKLE--EF-IGKKNPLFDRLY-----------------------------------------------------------------------------------HQYSNSKSYMKMAEGFE--------TLGY------------------------PSKENDVKKE---WNDGN-ITKLLSVDKLMAYAVRMV------------------------REGL---RRHAKRTR-------------IAKNLISS--------------------------DKT----------------------------RPGGR----------------------------------KQSLPIEDRN-----TILMEV--IQDWR------D-----LTSNERWVDERAQELWSV--YI-KKLANDYSLID---------ENPENDAELA--------RLLT--------K------------------N----------------ESL-----------------------------CMKLHTLWATRWRE--DDERWREQLRLI-----------------------KDWIVPSG--------------GKGKSGSIRHVGGLSTIRITTFRALRRAQIAYYTRPTTE-------SDGDQVQPSFGQ----------------------------------------------------------------------------------------------------------------------------------------------KVLTDI-ENMQENRVKQ-------LVSRIVEAALGIGQEYSRTMGSKTPKRPINQPDD--LRHRACHA-VVIED-------LTHYRP----EETR--------TRR---------ENRQLMNWQAARV--------------------KKY----------------LDDSR---------------------------------------T--------------LHGIKLVDVSPRYTSRQDSRTGAAGLRCR------------------------------------------DVSVSDFCSSIYW-----------------------------------------------------------------------------------------------DKELK-KA-E-KK-AQQHKAGAFEKY--------IL----------KLKELAEKT-----------------ND-----------------------KDKYF------------R--------------------------------IPVSGG---------------EIFVSADR------------------------NS---P------------VQKGIHADLNAA---ANIGLRAITDPDWPGRWWYIATSP-----SENYRIPVKEKYA------------GVHEL-DKQKFGK--CGTGYTTNI----------------------------ERVTRKKAEEARV-------MNLFRDVSNV-SYHK----------ATWFTYQDYWELQTEKVIENLRR----------------------------------------------VYIDSM
>WP_124032713.1_type_V_CRISPR-associated_protein_Cas12b_[Olavius_algarvensis_spirochete_endosymbiont]
-------------------------------------------M----------------------------------------------------------------------------------------TSSSPTQRAY-----TLRLKSA--------AQGDKSWAEK----------------LWDTH----------------EIV-----N----------------------------------------------------KGARAFG--------DWLLTLRGGISHKLENL--------------------------------------------------------------------------------------------------------------NDKETGEEGKK------R--RRILLAL-----SWL-------SV----ESK--------------------DFAPEK------YI-VE------KDGEDKHR----TKE---------ALEAILKSR--------NL----EDEEVES-----WVND-----CKDSLTSSIRDDAV-----WVN-RSRAFDDAVRKIGDSLTREEIW---DVL---GRFFGKKEAY----LAPRTIDE-------------KNGKTKK------EEPKDLA---RKA---GGWLS-----KRFG--------------------------------KGKGTDFSKLSKVYSEIVKWAEEPR-----------------------------------------------------------------KSE------PRTLANLASALKED---SL---------QGILNLIKNSG-SKS-----GTR-NFLEEIGEGE-------VSKE-----------------------NLAILKAKAEG-----------------NRNYCKKEIG--GK--------------GRREWSDR-----------ILKSIEETL--------------------------------------------------------------------------DGKFTYLQ-EKGP--ARHWEFAVMLDHAARRI---------------SA-----------------GHTWIKL---------------------------------------AEARR--RNFEEDSQK----------------------INEVPENA-R-------------------------------------------------------------QWLE-TYREDRSKSSGA-IE-------------------------------GYLISK--------RAVTEWE----T-V------------------------VKAWK-N-------CKT---------------EED------RI------AAAGALQDNLGI------D-------------------------------------------------------------------------------------------------------------------------QFGD-INLFRA--LAS----E--D----VRCVWQVDGK-PDANILLNYVAATKAEFDKR-RFKVPAYRHP------DPLLH-PVFCDYGNS-------------------------------------------------R----WEIRFD--VHEVNRTG---------------------------------------------------------------------------------------------------------KKAK--QNKKTIETAD--VHGL---------------------------------KMDL---------------------------------------------------W----------TGSK-IEN--------------------------------------------------------------------------------------------------VSLRWQ---------SKL------------------------LE-KDLA--VK---------------------------QLDGKEDGKKE-------VSRASRLGRAA--------VGAGWETPVSASSVFAQ---------KH--------------WN----------------GRL-------QA-SRKE-------L-SRIARRV------KTRG----------------------------------W----DEKANSMK----K-----NLKWFITFSPKLKLQGPWIS-------------Y-----VDNS-------------------------EDKRPFT--------FTSKGE-----------------------------------------PILDEV-FSIENKN-RKGRARLILSRLPG-LRVLSM-DLGHRHA--AACAVWETLSSRQLEDACAEG--GYDKPAPDAMYHHIK-----SNRGK--RVIYRR------IGAD---------ELS--------------------------DD---------------------------------------------------SIH-----PTPWARL-------------E--R--------------------QFL-------IKLQ-GEE-------RKARMATADEIWEVHELE--RA-LGRKTPLVDRLTKSGW-------------------------------------------------------------------------------GSDSGTPRQRQLLGELN--------QWGW------------------------EPDEAQENSE---DDEIT-SRESLLVDKLMSRTVDTV------------------------RKGL---RRHGNRAR-------------IANFLVAR--------------------------EKT----------------------------VPGGQ----------------------------------MDTLNNEGRK-----EIIADA--LAFWY------E-----LANGGEWKDTEALDWWKI--HIEPEL-SVEELPDIAGTGIAPKERKRKKKELKEKLKPVAERLLT---------------------------S----------------G-------------------------------AKKLSDQWCERWKQ--DDKEWQKTLRWL-----------------------RDWILPRG--------------VRGKSELIRNVGGLSLDRLTTIQSLYQAQKAYFTRITPKGIQMD-KDKPLTAVMNFGG----------------------------------------------------------------------------------------------------------------------------------------------HILNDL-ENMREQRVKQ-------LASRIVEAALGVGRV-KIPKKSKDPKRHYERVD------APCHA-VVIEN-------LTNYRP----EETR--------TRR---------ENRQLMTWCSGKV--------------------KKY----------------LSESC---------------------------------------S--------------LHGLFLWEVPPSYTSRQDSRTGSPGIRCE------------------------------------------EVSVEKFFKTPFR-----------------------------------------------------------------------------------------------QREVA-RA-E-EK-DSKNKASAYEQY--------LI----------DLKERWKSR-----------------GE-----------------------ETALL------------R--------------------------------IPRKGG---------------EIFVSANS------------------------NS---P------------ASKGLQADLNAA---ANIGLKAITDPDWSGSWWYVPCSS-------KDFVPIKDKIG------------GSRAF-ENITT----------PMPNPDDAKEAT----------------------GKKRSGKKEI-------INLWRNPACS-PLER----------DEWERTAKYWNMVEYHVIKRLKRQMG-------------------------------------------------
>WP_072754838.1_type_V_CRISPR-associated_protein_Cas12b_[Thermomonas_hydrothermalis]
-------------------------------------------M-----------------------------------------------------------------------------------------SEKTTQRAY-----TLRLNRASGECAVCQNNSCDCWHDA----------------LWATH----------------KAV-----N----------------------------------------------------RGAKAFG--------DWLLTLRGGLCHTLVEM------------------------------------------------E----------------------------------------------VPAKG---------NNPPQRPTDQER------R-DRRVLLAL-----SWL-------SV----EDE--------------------HGAPKE------FI-VATGRD--SADDRAKK----VEE---------KLREILEKR--------DF----QEHEIDA-----WLQD-----CGPSLKAHIREDAV-----WVN-RRALFDAAVERI-KTLTWEEAW---DFL---EPFFGTQ--Y----FAGIGDGK-------------DKDDA-EGPARQGEKAKDLV---QKA---GQWLS-----ARFG--------------------------------IGTGADFMSMAEAYEKIAKWASQAQ-----------------------------------------------------------------NGDNG----KATIEKLACALRPSEPPTL---------DTVLKCISGPG-HKS-----ATR-EYLKTLDKKS-T-----VTQE-----------------------DLNQLRKLADE-----------------DARNCRKKVG--KK--------------GKKPWADE-----------VLKDVENSC----------------------------------------------------------------------------ELTYLQ-DNSP--ARHREFSVMLDHAARRV---------------SM-----------------AHSWIKK---------------------------------------AEQRR--RQFESDAQK----------------------LKNLQERAPS-----------------------------------------------------------AVEWLD-RFCESRSMTTGA-NTGS-----------------------------GYRIRK--------RAIEGWS----Y-V------------------------VQAWA-EAS-----CDT---------------EDK------RI------AAARKVQADPEI------E-------------------------------------------------------------------------------------------------------------------------KFGD-IQLFEA--LAA----D--E----AICVWRDQEGTQNPSILIDYVTGKTAEHNQK-RFKVPAYRHP------DELRH-PVFCDFGNS-------------------------------------------------R----WSIQFA--IH---------KE---I--------------------------RDRD------------------------------------------------------------------KGAK--QDTRQLQN----RHGL---------------------------------KMRL---------------------------------------------------W----------NGRS-MTD--------------------------------------------------------------------------------------------------VNLHWS---------SKR------------------------LT-ADLA--LD----------------------------QNPNPNPTE--------VTRADRLGRAA--------SSAF--DHVKIKNVFNE---------KE--------------WN----------------GRL-------QA-PRAE-------L-DRIAKLE------EQGK---------------------------------------TEQAEKLR----K-----RLRWYVSFSPCLSPSGPFIV-------------Y-----AGQH-------------N----------IQPKRSGQ--------YAPHAQ---------------------------------------------------ANKG-RARLAQLILSRLPD-LRILSV-DLGHRFA--AACAVWETLSSDAFRREIQGLNVLAGGSGEGDLFLHVE---MTGDDGKRRTVVYRR------IGPD---------QLL--------------------------DN---------------------------------------------------TPH-----PAPWARL-------------D--R--------------------QFL-------IKLQ-GED-------EGVREASNEELWTVHKLE--VE-VGRTVPLIDRMVRSGF----------------------------------------------------------------------------------GKTEKQKERLKKLR--------ELGW---------------------ISAMPNEPSAETD---EKEGEIRSISRSVDELMSSALGTL------------------------RLAL---KRHGNRAR-------------IAFAMTAD--------------------------YKP----------------------------MPGGQKY----------YFHEAK---------------EASKNDDETKRRDNQIEFLQDA--LSLWH------D-----LFSSPDWEDNEAKKLWQN--HI-ATLPN-YQTPEEISAELKRVERNKKRKENRDKLRTAAKALAE---------------------------N----------------DQL-----------------------------RQHLHDTWKERWES--DDQQWKERLRSL-----------------------KDWIFPRG--------------KAEDNPSIRHVGGLSITRINTISGLYQILKAFKMRPEPDDLRKNIPQKGDDELENFNR----------------------------------------------------------------------------------------------------------------------------------------------RLLEAR-DRLREQRVKQ-------LASRIIEAALGVGRI-KIPKNGKLPKRPRTTVD------TPCHA-VVIES-------LKTYRP----DDLR--------TRR---------ENRQLMQWSSAKV--------------------RKY----------------LKEGC---------------------------------------E--------------LYGLHFLEVPANYTSRQCSRTGLPGIRCD------------------------------------------DVPTGDFLKAPWW-----------------------------------------------------------------------------------------------RRAIN-TA-R-EK----NGGDAKDRF--------LV----------DLYDHLNNL-----------QSK-------------------------GEALPATV------------R--------------------------------VPRQGG---------------NLFIAGAQLDD--------------------TNK----------------ERRAIQADLNAA---ANIGLRALLDPDWRGRWWYVPCKD-------GTSEPALDRIE------------GSTAF-NDVRSLP--TGD-------------------------------------NSSRRAPREI-------ENLWRDPSGD-SLES----------GTWSPTRAYWDTVQSRVIELLRRHAGLPTS---------------------------------------------
>WP_146279605.1_type_V_CRISPR-associated_protein_Cas12b_[Phycisphaerae_bacterium_RAS1]
-------------------------------------------M-------------------------------ARSPDSA-----------------------------------------ANPPV----LDTPLTQRAY-----TLRLRGV--------DPSDSAWRNA----------------LWATH----------------EAI-----N----------------------------------------------------HGTRAFG--------NWLLTLRGGLSHELAEP-----------------------------------------------------------------------------------------------PLAKG---------KRRTDEETAALR------K-NRRTLLAL-----SWL-------SV----EDE--------------------RGAPEN------LARVATGAD--SDAPRREK----VIA---------ALRAILTAR--------RV----AKKEVES-----WIAD-----CGDSLSSRIRDDAA-----WIN-RSAAFDAAKAEVGPSLTRDEVW---DVL---EPFFASRESY----FAQIELAD-------------DDSGA-E------EKAKDLV---QKA---GQWLS-----SRFG--------------------------------TGTGADFESMAKVYSAMAKWAAGAP-----------------------------------------------------------------SFRSG----VDALRELGESLSRFKPGST-------DTDGILALISGPG-YKS-----ATR-NIVRTWGERAGT-----VPKA-----------------------DLAKFAGVAAE-----------------DEAKCKANVG--GK--------------GRRPWSDQ-----------VLASVERAC----------------------------------------------------------------------------GFTYLQ-KNGP--ARHSEFAVMLDHAARRV---------------SI-----------------GHSWIKR---------------------------------------AEAER--RRFEADAQR----------------------LSQVPAAT-K-------------------------------------------------------------VWLD-KFVHVRSGTSGA-AAAGG----------------------------EYRIRR--------RAIEGWD----E-I------------------------VKRWK-RAA-----CKS---------------KED------RV------SVAREVQSDPDI------D-------------------------------------------------------------------------------------------------------------------------KFGD-IQLFEA--LAA----D--D----AECVWRLDGK-ADSQSLKDYVFGHDARDKMR-RFKVPAFRHP------DPLRH-PVFGDFGNS-------------------------------------------------R----WAIEYA--VHQAAKAG-----------------------------------RSKR------------------------------------------------------------------APAT--GDEEWLKS----RHGL---------------------------------RMGL---------------------------------------------------W----------DGEA-VRE--------------------------------------------------------------------------------------------------VPLRWS---------SKR------------------------LS-NDLA--LG----------------------------SPAAGGPVRN-------VARADRLGRAA--------SGLKPGERPATAGLFAL---------AD--------------WN----------------GRL-------QA-PRAQ-------L-DAIAACI------ERNAGK--------------------------------W----DEKARKLR----D-----HIEWLVTFSAKLECQGPFMA-------------Y-----AAQF-------------G------------DDAPAKP------FVSRKGE-----------------------------------------LAVKHA----TNDD-RHGHAKLILSRLPG-LRVLSV-DLGHRYA--ASCAVWETLSLSALKKETAGRAVGGGGAAKQHLFLHTR---HTDARGNERTTIYRR------IGGD---------RLP--------------------------DG---------------------------------------------------SEH-----PAPWARL-------------D--R--------------------QFL-------IKLQ-GEE-------APARKASPEEINAVRGME--TE-LGR--------------------------------------------------------------------------------------------------------LRDER-------------------------------------------------------NPLPMRVDELMAEATRTI------------------------RLGL---RRLGDSAR-------------IAYAFKPD-------------------------AARL----------------------------LPGGG----------------------------------AAEHTPETRK-----DAMLDA--LMRWH------D-----LATGDRWTDPVAKTTWTQ--HIVPRL-S-AELPT-LSEEADRWERKRHRVALEVALDPVAFALVS---------------------------D----------------GAA-------------------------------RLHTLWSDRWKT--DNSAWRPRLKWL-----------------------RRWVLPRSLRPVPGESAQQGANRKARRGAARHVGGLSLTRIATIRELYQAQKAYAMRPEPDDLRKNIAAKDDDRFDEFGR----------------------------------------------------------------------------------------------------------------------------------------------SVLEVV-ERLREQRVKQ-------LASRIAEAALGIGRMSRVPDRDR--MRPTEQVD------EPCHA-VVIEN-------LRNYRP----DELQ--------TRR---------ENRSLMNWSAGKV--------------------RKY----------------LGEAC---------------------------------------Q--------------LRGLHLREVMPNYTSRQCSRTGLPGLRCD------------------------------------------DVPIADFLNSPWW-----------------------------------------------------------------------------------------------TKLVN-AA-E-KR-LNENGIDSLDRF--------LV----------ALRKRWTTA-----------------NDT-------------------EKSKQRTL------------R--------------------------------VPRLGG---------------DLFIAAAPADS--------------------TNG---S------------LSRVIQADLNAA---ANIGLRAIIDPDFPAKWWYVPCIDD---KAAGTALPRTDKVK------------GSACF-GPDPAKPEQFGSFITPGAAAAPDGKAG----------------------KKKRTADAEAK---E-TTNFWSDPKAA-SLRN------AADQGFWLRTPAYWRWVRKRVVASLWDANGLTSG------------PPD------------------------LVPDPE
>WP_152555090.1_type_V_CRISPR-associated_protein_Cas12b_[Desulfonatronum_thiodismutans]
-------------------------------------------M---P------------------------------------------------------------------------------------------TRTI-----NLKMVLGR-------KDDTAELRRA----------------LWTTH----------------EHV-----N----------------------------------------------------LAVAEVE--------RVLLRCRGRSYWT-----------------------LDRRGDPV---------------------HVPESQVAEDALA-----------M-A--------------------REAQR---------RNGWPVVGED------------EEILLA----LRYL------------------------------------------------Y------------------------------------EQIVPS---------CLL-DDLGKPLK----------G----DAQKIGTNYAGPL-------------------------------------------------------F--------------------------DS-----DTCR------RDE---GKDVACCGPFHEVAGK--------------------YLG------A---------LPEWATPISKQEFDGK-----------------------------------------------------------------DASHL----RFKATGGDDAFFRV---SI------EKANAWYEDPANQD---------ALK---NKAYNKDDWK-----KEKD------------------KGIS---------------------------SWAVKYIQKQ---LQL---------------GQDPRTE-----------VRRKLWLEL-------------------------------GLLPL-----FI--------PV----------FDKTM------VGNL--------------WNRLAVRLALAHLL------------------------------------SWESW-NHRAV-QD------------------------------QALAR--AKRDELAAL----------------------FLGMEDGF-A--------------------------------------------------------------GLR-EYELRRNESIK-------------QHAFEPVDR-------------PYVVSG--------RALRSWT----R-V------------------------REEWL-RH--------------GDT-------QE-------SR-----KNICNRLQDRLRG--------------------------------------------------------------------------------------------------------------------------------KFGD-PDVFHW--LAE----D--G----QEALWKERD------CVTSFSLLNDADGLLEKRKGYALMTFA------DARLH-PRW-------------------------------------AM----YEAPGGS-----NLR-TYQIRKT-----------------------------------------------EN-----------------GLWADV---------------------------------------------------------------VL------------------------------------L---------------------------------------------------SPRNESA-----AVE-EKT--------------------------------------------------------------------------------------------------FNVR---------------------------LAPSGQ-----L--SNVS--------------------------------FDQIQKGSK----MVGRCRYQ---------------SA-N--------QQFEG----------LLGG-----------------------------AEI-------LF-DRKR-------I-AN-----------EQHG------------------A-----TDLASKPGHVW-----------------------FKLTLDVRP--QAPQGWLDGKGRPALPPEAKHF------KTA----------------------------------------LSNKSK------------------------------------------FADQV--------------------RPG-LRVLSV-DLGVRSF--AACSVFELVRGGPDQ-----------------------------------GTYFPAADGRTVDDPE---------KLW-------------------------------------------------------------------------------AKH-------------------------E--R--------------------SFK-------ITLP-GEN--------------------------------------------------------------------------------------------------------------P--------------------SRKEEIARRAA-------------------------------------------------MEE------LRSLNGDIRRLKA--------------------------ILRLSVLQEDDPRTEHL-----RL----FMEAIVDD------------------------------------------------------------------------------------------------------PAKS-ALNAELF---------------------------------------------KGFGD---------------------------------DRFR---------------------------S---------------------------------------------------TPDLWKQHCHFF-HDKAEKVVAERF-----------------------SRWRTETRP---------KSSSWQDWRERRGYAGGKSYWAVTYLEAVRGLILRWNMRGRTYGEVNRQDKKQ---FGTVAS----------------------------------------------------------------------------------------------------------------------------------------------ALLHHI-NQLKEDRIKT-------GADMIIQAARGFVPRKN--------GAGWVQVH------EPCRL-ILFED-------LARYRF----RTDR--------SRR---------ENSRLMRWSHREIV-------------------NEVG---------------MQG-----------------------------------------E--------------LYGLHVDTTEAGFSSRYLASSGAPGVRCR------------------------------------------HLVEEDFHDGLP----------------------------------------------------------------------------------------------G-MHLVG-----------------------------------------ELDWLLPKD-----------KDR-TANEA------------------------------------------RRL--------------LGGMVRPGML---VPWDGG---------------ELFATLNAA-----------------------SQ-----------------LHVIHADINAA---QNLQRRFWGRCGE---AIRIVCNQLSVDGSTRYEMAKAPKARLLGALQQLKNGDAPFHL-TSIPNSQKPENSYVMTPTNAGKKYRAGPGEKSSGEEDELAL-----DIVEQAEELAQGR-------KTFFRDPSG--VFFA---------PDRWLPSEIYWSRIRRRIWQVTLERNSSGRQERAEM---------D--------------------------EMPY
>WP_095142515.1_type_V_CRISPR-associated_protein_Cas12b_[Bacillus_hisashii]
-------------------------------------------M---------------------------------------------------------------------------------------------ATRSF-----ILKI-----------EPN-EEVKKG----------------LWKTH----------------EVL-----N----------------------------------------------------HGIAYYM--------NILKLIRQEAIYE-----------------------HHEQ----------------DPKNPK---KVSKAEIQAELWD-----------F-V--------------------LKMQK---------CNSFTHEVDK------------DEVFNI----LREL------------------------------------------------Y------------------------------------EELVPS---------SV-----EKK------------G----EANQLSNKFLYP------------------------------------------------------LV---------------------------DP-----NS--------QS----GKGTA---------------------------------------------------------------------------------------------------------------------------------------------------------------------------------------------------SSGRKPRWY-----NLKI------------------AGDP---------------------------SWEEEKKKWE---EDK---------------KKDPLAK-----------ILGKLAEY--------------------------------GLIPL-----FI--------PY----------TDSNEPI----VKEIKWME-KSRNQSVRRLDKDMFIQALERFL------------------------------------SWESW-NLKVK-EE------------------------------YEKVE--KEYKTLEER----------------------IKEDIQAL-K--------------------------------------------------------------ALE-QYEKERQEQLL-------------RDTLNT---------------NEYRLSK--------RGLRGWR----E-I------------------------IQKWL-K-------MDE-----NEP-------SE-------KY-----LEVFKDYQRKHPR--------------------------------------------------------------------------------------------------------------------------------EAGD-YSVYEF--LSK----K--E----NHFIWRNHPE-----YPYLYATFCEIDKKKKDAKQQATFTLA------DPINH-PLW-------------------------------------VR----FEERSGS-----NLN-KYRILTEQ-LH-TEK--------------------------------------LKK------------------------------------------------------------------------KLT-VQLD------RL------------------------------------I---------------------------------------------------YP-TESG----GWEE-KGK--------------------------------------------------------------------------------------------------VDIV---------------------------LLPSRQ-----FY-NQIF--------------------------------LDIEEKGKH----AFT-YKDE---------------SI-K--------FPLKG----------TLGG-----------------------------ARV-------QF-DRDH-------L-RR-----------YPHK-------------------------VESGNVGRIY-----------------------FNMTVNIEPT---------------ESPVSKSL------KIHR-------------------------DDFPKVV----NFKPKELTE------------------------------------------WIKDSK----GKKLKSGIESL----EIG-LRVMSI-DLGQRQA--AAASIFEVVDQKP-------------------------------D--IEGKLFFPI------KGTE----------LY-------------------------------------------------------------------------------AVH-------------------------R--A--------------------SF-------NIKLP-GET---------------------------------------------L-------------------------------------------------------------------------------------VKSREVLRKAR-------------------------------------------------EDN------LKLMNQKLNFLRN--------------------------VLHFQQFEDITEREKRV-----TK------------------------------------------------------WI----------------------------------------------------SRQENSDVPL-VYQDELI----------------------------------------------QI-R---------------------------------ELMY---------------------------K---------------------------------------------------PYKDWVAFLKQL-HKRLEVEIGKEV-----------------------KHWRKSL-S---------DG---------RKGLYGISLKNIDEIDRTRKFLLRWSLRPTEPGEVRRLEPGQ-----RFAI----------------------------------------------------------------------------------------------------------------------------------------------DQLNHL-NALKEDRLKK-------MANTIIMHALGYCYDVR--------KKKWQAKN------PACQI-ILFED-------LSNYNP----YEER--------SRF---------ENSKLMKWSRREIP-------------------RQVA---------------LQG-----------------------------------------E--------------IYGLQVGEVGAQFSSRFHAKTGSPGIRCS------------------------------------------VVTKEKLQDN------------------------------------------------------------------------------------------------------------------------------------------------RFFKNLQRE-GR--------LTL------------------------------------------------DKI----------------AVLKEGDL---YPDKGG---------------EKFISLSKD-----------------------RK-----------------CVTTHADINAA---QNLQKRFWTRTH---GFYKVYCKAYQV-DGQTVYIPESKDQK---QKIIEEFGEGYFIL-KDG---------VYEWVNAGKLKIKKGSSKQSSSELVDSDILK---DSFDLASELKGEK-------LMLYRDPSG--NVFP---------SDKWMAAGVFFGKLERILISKLTNQYSISTIEDDSS------------------------------------KQSM
>WP_026557978.1_type_V_CRISPR-associated_protein_Cas12b_[Brevibacillus_agri]
-------------------------------------------M---------------------------------------------------------------------------------------------AIRSI-----KLKLKTHT-------GPEAQNLRKG----------------IWRTH----------------RLL-----N----------------------------------------------------EGVAYYM--------KMLLLFRQESTGE----------------------------------------------------R-PKEELQEELIC-----------H-I--------------------REQQQ---------RNQADKNTQALP---------LDKALEA----LRQL------------------------------------------------Y------------------------------------ELLVPS---------SV-----GQS------------G----DAQIISRKFLSP------------------------------------------------------LV---------------------------DP-----NS--------EG----GKGTS---------------------------------------------------------------------------------------------------------------------------------------------------------------------------------------------------KAGAKPTWQ-----KKKE------------------ANDP---------------------------TWEQDYEKWK---KRR---------------EEDPTAS-----------VITTLEEY--------------------------------GIRPI-----FP--------LY----------TNT--------VTDIAWLP-LQSNQFVRTWDRDMLQQAIERLL------------------------------------SWESW-NKRVQ-EE------------------------------YAKLK--EKMAQLNEQ----------------------LEGGQEWI-S--------------------------------------------------------------LLE-QYEENRERELR-------------ENMTAA-ND-------------KYRITK--------RQMKGWN----E-L------------------------YELWS-T-------FPA-----SAS-------HE-------QY-----KEALKRVQQRLRG--------------------------------------------------------------------------------------------------------------------------------RFGD-AHFFQY--LME----E--K----NRLIWKGNPQ-----RIHYFVARNELTKRLEEAKQSATMTLP------NARKH-PLW-------------------------------------VR----FDARGG------NLQ-DYYLTAE-----ADK--------------------------------------PRS------------------------------------------------------------------------RRF-VTFS------QL------------------------------------I---------------------------------------------------WP-SESG-----WME-KKD--------------------------------------------------------------------------------------------------VEVE---------------------------LALSRQ-----FY-QQVK--------------------------------LLKNDKGKQ----KIE-FKDK---------------GS-G--------STFNG----------HLGG-----------------------------AKL-------QL-ERGD-------L-EK-----------EEKN-------------------------FEDGEIGSVY-----------------------LNVVIDFEPLQEVKNGRVQ-------APYGQVL------QLIRR-----------------------PNEFPKVT----TYKSEQLVE------------------------------------------WIKAS-----PQH-SAGVESL----ASG-FRVMSI-DLGLRAA--AATSIFSVEESSD-------------------------------K--NAADFSYWI------EGTP----------LV-------------------------------------------------------------------------------AVH-------------------------Q--R--------------------SY-------MLRLP-GEQ---------------------------------------------V-------------------------------------------------------------------------------------EKQVMEKRDER-------------------------------------------------FQL------HQRVKFQIRVLAQ--------------------------IMRMANKQYG-DRWDEL-----DS----LKQAVEQK------------------------------------------------------------------------------------------------KSPLDQTDRT-FWEGIVC----------------------------------------------DL-T---------------------------------KVLP---------------------------R---------------------------------------------------NEADWEQAVVQI-HRKAEEYVGKAV-----------------------QAWRKRFAA---------DE---------RKGIAGLSMWNIEELEGLRKLLISWSRRTRNPQEVNRFERGH-----TSHQ----------------------------------------------------------------------------------------------------------------------------------------------RLLTHI-QNVKEDRLKQ-------LSHAIVMTALGYVYDER--------KQEWCAEY------PACQV-ILFEN-------LSQYRS----NLDR--------STK---------ENSTLMKWAHRSIP-------------------KYVH---------------MQA-----------------------------------------E--------------PYGIQIGDVRAEYSSRFYAKTGTPGIRCK------------------------------------------KVRGQDLQGRRF---------------------------------------------------------------------------------------------------------------------------------------------ENLQKRLVNE-QF--------LTE------------------------------------------------EQV----------------KQLRPGDI---VPDDSG---------------ELFMTLTDG-----SGS---------------KE-----------------VVFLQADINAA---HNLQKRFWQRYNE---LFKVSCRVIVR-DEEEYLVPKTK-------SVQAKLGKGLFVK-KSDTAWK----DVYVWDSQAKLKGK----TTFTEESESPEQLEDFQEIIEEAEEAKGTY-------RTLFRDPSG--VFFP---------ESVWYPQKDFWGEVKRKLYGKLRERFLTKAR---------------------------------------------
>WP_106341859.1_type_V_CRISPR-associated_protein_Cas12b_[Laceyella_sediminis]
-------------------------------------------M---------------------------------------------------------------------------------------------SIRSF-----KLKIKTKS-------GVNAEELRRG----------------LWRTH----------------QLI-----N----------------------------------------------------DGIAYYM--------NWLVLLRQEDLFI-----------------------RNEE----------------TNEIEK---R-SKEEIQGELLE-----------R-V--------------------HKQQQ---------RNQWSGEVDD------------QTLLQT----LRHL------------------------------------------------Y------------------------------------EEIVPS---------VI-----GKS------------G----NASLKARFFLGP------------------------------------------------------LV---------------------------DP-----NN--------KT----TKDVS---------------------------------------------------------------------------------------------------------------------------------------------------------------------------------------------------KSGPTPKWK-----KMKD------------------AGDP---------------------------NWVQEYEKYM---AER-----------------------------Q---TLVRLEEM--------------------------------GLIPL-----FP--------MY----------TDE--------VGDIHWLP-QASG-YTRTWDRDMFQQAIERLL------------------------------------SWESW-NRRVR-ER------------------------------RAQFE--KKTHDFASRF---------------------SESDVQWM-N--------------------------------------------------------------KLR-EYEAQQEKSLE-------------ENAFAP-NE-------------PYALTK--------KALRGWE----R-V------------------------YHSWM-R-------LDS-----AAS-------EE-------AY-----WQEVATCQTAMRG--------------------------------------------------------------------------------------------------------------------------------EFGD-PAIYQF--LAQ----K--E----NHDIWRGYPE-----RVIDFAELNHLQRELRRAKEDATFTLP------DSVDH-PLW-------------------------------------VR----YEAPGGT-----NIH-GYDLVQD----------------------------------------------TKR------------------------------------------------------------------------NLT-LILD------KF------------------------------------I---------------------------------------------------LP-DENG----SWHE-VKK--------------------------------------------------------------------------------------------------VPFS---------------------------LAKSKQ-----FH-RQVW--------------------------------LQEEQKQKKR---EVV-FYDY---------------ST-N--------LPHLG----------TLAG-----------------------------AKL-------QW-DRNF-------L-NK-----------RTQQQI-----------------------EETGEIGKVF-----------------------FNISVDVRPAVEVKNGRLQ-------NGLGKAL------TVLTH-----------------------PDGTKIVT----GWKAEQLEK------------------------------------------WVGESG----RVS-SLGLDSL----SEG-LRVMSI-DLGQRTS--ATVSVFEITKEAP-------------------------------D--NPYKFFYQL------EGTE----------LF-------------------------------------------------------------------------------AVH-------------------------Q--R--------------------SF-------LLALP-GEN---------------------------------------------P-------------------------------------------------------------------------------------PQKIKQMREIR-------------------------------------------------WKE------RNRIKQQVDQLSA--------------------------ILRLHKKVNEDERIQAI-----DK----LLQKVASW--------------------------------------------------------------------------------------------------QLNEEIAT-AWNQALS----------------------------------------------QL-Y---------------------------------SKAK---------------------------E---------------------------------------------------NDLQWNQAIKNA-HHQLEPVVGKQI-----------------------SLWRKDL-S---------TG---------RQGIAGLSLWSIEELEATKKLLTRWSKRSREPGVVKRIERFE-----TFAK----------------------------------------------------------------------------------------------------------------------------------------------QIQHHI-NQVKENRLKQ-------LANLIVMTALGYKYDQE--------QKKWIEVY------PACQV-VLFEN-------LRSYRF----SYER--------SRR---------ENKKLMEWSHRSIP-------------------KLVQ---------------MQG-----------------------------------------E--------------LFGLQVADVYAAYSSRYHGRTGAPGIRCH------------------------------------------ALTEADLRNET-----------------------------------------------------------------------------------------------------------------------------------------------NIIHELIEA-GF--------IKE------------------------------------------------EHR----------------PYLQQGDL---VPWSGG---------------ELFATLQKP-----YDN---------------PR-----------------ILTLHADINAA---QNIQKRFWHPS----MWFRVNCESVME-GEIVTYVPKNK-------TVHKKQGKTFRFV-KVEGS------DVYEWAKWSKNRNK----NTFSSITERKPPSS-----------------------MILFRDPSG--TFFK---------EQEWVEQKTFWGKVQSMIQAYMKKTIVQRMEE--------------------------------------------
>WP_132221894.1_type_V_CRISPR-associated_protein_Cas12b_[Laceyella_sacchari]
-------------------------------------------M---------------------------------------------------------------------------------------------SIRSF-----KLKLKTKS-------GVNAEQLRRG----------------LWRTH----------------QLI-----N----------------------------------------------------DGIAYYM--------NWLVLLRQEDLFI-----------------------RNKE----------------TNEIEK---R-SKEEIQAVLLE-----------R-V--------------------HKQQQ---------RNQWSGEVDE------------QTLLQA----LRQL------------------------------------------------Y------------------------------------EEIVPS---------VI-----GKS------------G----NASLKARFFLGP------------------------------------------------------LV---------------------------DP-----NN--------KT----TKDVS---------------------------------------------------------------------------------------------------------------------------------------------------------------------------------------------------KSGPTPKWK-----KMKD------------------AGDP---------------------------NWVQEYEKYM---AER-----------------------------Q---TLVRLEEM--------------------------------GLIPL-----FP--------MY----------TDE--------VGDIHWLP-QASG-YTRTWDRDMFQQAIERLL------------------------------------SWESW-NRRVR-ER------------------------------RAQFE--KKTHDFASRF---------------------SESDVQWM-N--------------------------------------------------------------KLR-EYEAQQEKSLE-------------ENAFAP-NE-------------PYALTK--------KALRGWE----R-V------------------------YHSWM-R-------LDS-----AAS-------EE-------AY-----WQEVATCQTAMRG--------------------------------------------------------------------------------------------------------------------------------EFGD-PAIYQF--LAQ----K--E----NHDIWRGYPE-----RVIDFAELNHLQRELRRAKEDATFTLP------DSVDH-PLW-------------------------------------VR----YEAPGGT-----NIH-GYDLVQD----------------------------------------------TKR------------------------------------------------------------------------NLT-LILD------KF------------------------------------I---------------------------------------------------LP-DENG----SWHE-VKK--------------------------------------------------------------------------------------------------VPFS---------------------------LAKSKQ-----FH-RQVW--------------------------------LQEEQKQKKR---EVV-FYDY---------------ST-N--------LPHLG----------TLAG-----------------------------AKL-------QW-DRNF-------L-NK-----------RTQQQI-----------------------EETGEIGKVF-----------------------FNISVDVRPAVEVKNGRLQ-------NGLGKAL------TVLTH-----------------------PDGTKIVT----GWKAEQLEK------------------------------------------WVGESG----RVS-SLGLDSL----SEG-LRVMSI-DLGQRTS--ATVSVFEITKEAP-------------------------------D--NPYKFFYQL------EGTE----------MF-------------------------------------------------------------------------------AVH-------------------------Q--R--------------------SF-------LLALP-GEN---------------------------------------------P-------------------------------------------------------------------------------------PQKIKQMREIR-------------------------------------------------WKE------RNRIKQQVDQLSA--------------------------ILRLHKKVNEDERIQAI-----DK----LLQKVASW--------------------------------------------------------------------------------------------------QLNEEIAT-AWNQALS----------------------------------------------QL-Y---------------------------------SKAK---------------------------E---------------------------------------------------NDLQWNQAIKNA-HHQLEPVVGKQI-----------------------SLWRKDL-S---------TG---------RQGIAGLSLWSIEELEATKKLLTRWSKRSREPGVVKRIERFE-----TFAK----------------------------------------------------------------------------------------------------------------------------------------------QIQHHI-NQVKENRLKQ-------LANLIVMTALGYKYDQE--------QKKWIEVY------PACQV-VLFEN-------LRSYRF----SFER--------SRR---------ENKKLMEWSHRSIP-------------------KLVQ---------------MQG-----------------------------------------E--------------LFGLQVADVYAAYSSRYHGRTGAPGIRCH------------------------------------------ALTEADLRNET-----------------------------------------------------------------------------------------------------------------------------------------------NIIHELIEA-GF--------IKE------------------------------------------------EHR----------------PYLQQGDL---VPWSGG---------------ELFATLQKP-----YDN---------------PR-----------------ILTLHADINAA---QNIQKRFWHPS----MWFRVNCESVME-GEIVTYVPKNK-------TVHKKQGKTFRFV-KVEGS------DVYEWAKWSKNRNK----NTFSSITERKPPSS-----------------------MILFRDPSG--TFFK---------EQEWVEQKTFWGKVQSMIQAYMKKTIVQRMEE--------------------------------------------
>WP_153125663.1_type_V_CRISPR-associated_protein_Cas12b_[Bacillus_sp._SYSU_G01002]
-------------------------------------------M---------------------------------------------------------------------------------------------VVRSI-----KLKMKTNS-------GTDSIYLRKA----------------LWRTH----------------RLI-----N----------------------------------------------------EGIVYYM--------SLLTLYRQDTLGD----------------------------------------------------R-TKEEIQSELIK-----------K-I--------------------REQQR---------NNGLSEELGS-----------DQEILSL----LRHL------------------------------------------------Y------------------------------------ELIIPS---------IN-----GES------------G----DANQLGNKFLYP------------------------------------------------------LV---------------------------DP-----NS--------QS----GKGTS---------------------------------------------------------------------------------------------------------------------------------------------------------------------------------------------------NAGRKSKWK-----RMKE------------------EGNP---------------------------DWEVEFKKDE---ERK---------------ANDPTIK-----------VFDHLKKY--------------------------------SLLPL-----FP--------LF----------TNN--------QKDIEWLP-MGKRQSVRKWDKDMFIQAIERLL------------------------------------SWESW-NRRLG-AE------------------------------REKLE--EKIENFYKEH---------------------LSGGQIWI-E--------------------------------------------------------------KIR-EFERVRDRELG-------------ETSFSS-ND-------------GYLITS--------RQIRGWD----R-V------------------------YEKWS-K-------ISE-----SAS-------KE-------EL-----WRVVAEQQSKMRE--------------------------------------------------------------------------------------------------------------------------------GFGD-PKVFSF--LAE----L--E----NMDIWRKHPE-----RIYHIATYNGLLKKLSHTKAQATFTLP------DAVKH-PLW-------------------------------------IR----YEAQGGT-----NLN-LFKLEET----------------------------------------------TKK------------------------------------------------------------------------NCK-VILS------KI------------------------------------I---------------------------------------------------WP-TEDG-----WFE-KEN--------------------------------------------------------------------------------------------------VEVD---------------------------LAPSKQ-----FY-RQIK--------------------------------LQDHIKGKQ----EIS-FSDY---------------SS-G--------ISLKG----------VLGG-----------------------------SRI-------QF-DRKY-------I-EN-----------HQEL-------------------------LPSGDIGPVF-----------------------FNLVIDLLPIQETRNGRLK-------SPIGKTL------KVVS-------------------------SEFPKVI----DYKPKELTE------------------------------------------WINVSS----VTG-KVGVESI----TEG-MRVMSI-DLGQRTS--ASVSIFEVVKELP------------------------------KD--KEKMLYYNI------KDTE----------LF-------------------------------------------------------------------------------ALH-------------------------K--R--------------------SF-------LLNLP-GEE---------------------------------------------V-------------------------------------------------------------------------------------TKRNRQKRKDR-------------------------------------------------RKK------LLFIRSQIRMLAS--------------------------VLKLETKNTPDERKKAI-----NK----LVEIVDSY--------------------------------------------------------------------------------------------------EWTESEKE-IWNSEFE----------------------------------------------YL-T---------------------------------NKAV--------------------------F----------------------------------------------------KQEIWRESLIKS-HHRMEPHVGQLV-----------------------SEWRKSL-N---------EG---------RRNLAGITMWNIEELEDTRRLLISWSKRSRTPGEANRINNDE-----PFGA----------------------------------------------------------------------------------------------------------------------------------------------KLLEHI-QNVKDDRLKQ-------LANLIVMTALGYKYDKEEKS----RDKRWKEKY------PACQV-ILFEN-------LNRYLF----SLDR--------SKR---------ENSKLMKWAHRSIP-------------------RTVW---------------MQG-----------------------------------------E--------------MFGLQVGDVRSEYSSRFHAKSGAPGIRCH------------------------------------------SLNDEDLKEES-----------------------------------------------------------------------------------------------------------------------------------------------FKLKHLIET-GF--------ISE------------------------------------------------EEI----------------SSLKKGDI---VPWPGG---------------ELFVTLSKPYK-KGKD----------------IE-----------------LTVIHADINAA---QNLQKRFWQQNSE---VYRIPCQLEKA-GDDEFFIPKSQTE-----IVKKYFGKGRFVK-INDKK------EVYNWEESEKMKIK----TESTITLQDLEGFEDIFQTLELAQEQQKKY-------STLFRDPSG--YFFN---------EKNWRPQKEFWSIVNNIIRSSLKKKILKNKVEV-------------------------------------------
>WP_142383421.1_type_V_CRISPR-associated_protein_Cas12b_[Bacillus_sp._V3-13]
-------------------------------------------M-------------------------------------------------------------------------------------------------------------------------------------------------------------------------------------------------------------------------------------------------NLLTLYRQEAIGD----------------------------------------------------K-TKEAYQAELIN-----------I-I--------------------RNQQR---------NNGSSEEHGS-----------DQEILAL----LRQL------------------------------------------------Y------------------------------------ELIIPS---------SI-----GES------------G----DANQLGNKFLYP------------------------------------------------------LV---------------------------DP-----NS--------QS----GKGTS---------------------------------------------------------------------------------------------------------------------------------------------------------------------------------------------------NAGRKPRWK-----RLKE------------------EGNP---------------------------DWELEKKKDE---ERK---------------AKDPTVK-----------IFDNLNKY--------------------------------GLLPL-----FP--------LF----------TNI--------QKDIEWLP-LGKRQSVRKWDKDMFIQAIERLL------------------------------------SWESW-NRRVA-DE------------------------------YKQLK--EKTESYYKEH---------------------LTGGEEWI-E--------------------------------------------------------------KIR-KFEKERNMELE-------------KNAFAP-ND-------------GYFITS--------RQIRGWD----R-V------------------------YEKWS-K-------LPE-----SAS-------PE-------EL-----WKVVAEQQNKMSE--------------------------------------------------------------------------------------------------------------------------------GFGD-PKVFSF--LAN----R--E----NRDIWRGHSE-----RIYHIAAYNGLQKKLSRTKEQATFTLP------DAIEH-PLW-------------------------------------IR----YESPGGT-----NLN-LFKLEEK----------------------------------------------QKK------------------------------------------------------------------------NYY-VTLS------KI------------------------------------I---------------------------------------------------WP-SEEK-----WIE-KEN--------------------------------------------------------------------------------------------------IEIP---------------------------LAPSIQ-----FN-RQIK--------------------------------LKQHVKGKQ----EIS-FSDY---------------SS-R--------ISLDG----------VLGG-----------------------------SRI-------QF-NRKY-------I-KN-----------HKEL-------------------------LGEGDIGPVF-----------------------FNLVVDVAPLQETRNGRLQ-------SPIGKAL------KVIS-------------------------SDFSKVI----DYKPKELMD------------------------------------------WMNTGS----ASN-SFGVASL----LEG-MRVMSI-DMGQRTS--ASVSIFEVVKELP------------------------------KD--QEQKLFYSI------NDTE----------LF-------------------------------------------------------------------------------AIH-------------------------K--R--------------------SF-------LLNLP-GEV---------------------------------------------V-------------------------------------------------------------------------------------TKNNKQQRQER-------------------------------------------------RKK------RQFVRSQIRMLAN--------------------------VLRLETKKTPDERKKAI-----HK----LMEIVQSY-------------------------------------------------------------------------------------------------DSWTASQKE-VWEKELN----------------------------------------------LL-T---------------------------------NMAA--------------------------F----------------------------------------------------NDEIWKESLVEL-HHRIEPYVGQIV-----------------------SKWRKGL-S---------EG---------RKNLAGISMWNIDELEDTRRLLISWSKRSRTPGEANRIETDE-----PFGS----------------------------------------------------------------------------------------------------------------------------------------------SLLQHI-QNVKDDRLKQ-------MANLIIMTALGFKYDKEEKD----RYKRWKETY------PACQI-ILFEN-------LNRYLF----NLDR--------SRR---------ENSRLMKWAHRSIP-------------------RTVS---------------MQG-----------------------------------------E--------------MFGLQVGDVRSEYSSRFHAKTGAPGIRCH------------------------------------------ALTEEDLKAGS-----------------------------------------------------------------------------------------------------------------------------------------------NTLKRLIED-GF--------INE------------------------------------------------SEL----------------AYLKKGDI---IPSQGG---------------ELFVTLSKRYK-KDSDN---------------NE-----------------LTVIHADINAA---QNLQKRFWQQNSE---VYRVPCQLARM-GEDKLYIPKSQTE-----TIKKYFGKGSFVK-NNTEQ------EVYKWEKSEKMKIK----TDTTFDLQDLDGFEDISKTIELAQEQQKKY-------LTMFRDPSG--YFFN---------NETWRPQKEYWSIVNNIIKSCLKKKILSNKVEL-------------------------------------------
>WP_074693942.1_type_V_CRISPR-associated_protein_Cas12b_[Alicyclobacillus_hesperidum]
-------------------------------------------M---------------------------------------------------------------------------------------------TVRSI-----RVKLAVG--------SPQYRDVRRG----------------LWKTH----------------EIM-----N----------------------------------------------------QGVRYYC--------EWLVLMRQEPIYD-----------------------EDEH----------------GLTVVQ---R-TREDIQAELLS-----------R-L--------------------RTLQS---------AHQHSGDMGT-----------DEELLSL----MRQL------------------------------------------------Y------------------------------------EQLVPS---------SV---DKNKS------------G----DARMIARNFFNP------------------------------------------------------LT---------------------------NP-----NS--------QG----GLGIS---------------------------------------------------------------------------------------------------------------------------------------------------------------------------------------------------NAGRKPKWL-----LKKL------------------SGDP---------------------------TWEEDYKKAM---EQK---------------QESSVSF-----------LLLELRRF--------------------------------GLHPI-----FL--------PY----------TDT--------VLEVSWAP-KKARQWVRKWDYDLFQQSIERML------------------------------------SWESW-TRRVK-ER------------------------------FEKLV--ESEKKFYDEN---------------------FATDPEFI-K--------------------------------------------------------------LAE-TLEGELQASSQ-------------GFVAVD-EH-------------AFQIRP--------RSMRGFD----R-V------------------------ADEWC-K-------LAD-----DAP-------IE-------EY-----EAAIKRVQARLGR--------------------------------------------------------------------------------------------------------------------------------NFGS-YVLFAH--LAK----P--E----YWSLWRSDPT-----KILRFARLRALQRAVARAKRHARLTLP------DAIHH-PIW-------------------------------------IR----YDAKGK------NIY-SYRLLIP------EK--------------------------------------RSK------------------------------------------------------------------------RYY-VEFS------SL------------------------------------I---------------------------------------------------MPDGENR-----WAE-HRN--------------------------------------------------------------------------------------------------IRVP---------------------------LAFSRQW-------ERLH--------------------------------FSIMEDGSL----CVQ-YRDP---------------GV-D--------EPLRA----------ELGG-----------------------------AKI-------QF-DRRY-------L-IR-----------RSST-------------------------LSAGECGPVY-----------------------LNVSVDVNPAHRPDVQVLQ---------SAKLV------SVS--------------------------RDTNRIY-----LRPENLSA------------------------------------------YWKSQG----DGT---------LP-----LRVMSV-DLGVRSS--AAVVICRLEHRDSVV---------------------------SSG--RRTATIYRI------AGTD---------EFV-------------------------------------------------------------------------------AVQ-------------------------E--R--------------------AF-------LLRLP-GEG---------------------------------------------K-------------------------------------------------------------------------------------GTNEDAPLRDV-------------------------------------------------YAQ------LGTIRQGIQILRS--------------------------LLRLCDTKTPDERQEAL-----HG----LAQSLEPS--------------------G---------------------------------------------------------------------------------AWKD-ELHPHLV----------------------------------------------ML-Q---------------------------------GVVH---------------------------D---------------------------------------------------SVDNWKQKVISV-HRQMERILGHAV-----------------------REWKVAR-K---------NAGKPPI----RRGAGGLSLRRIRQLEQERRTLVAWSNHAREPGQVVRIKRGT-----QVAQ----------------------------------------------------------------------------------------------------------------------------------------------WLVERV-NHLKEDRLKK-------LADLLIMTALGYVYDETKPS-----GHKWDKRY------PPCQI-ILMED-------LSRYRF----QSDR--------PPS---------ENSQLMAWSHRRLL-------------------EILK---------------LQA-----------------------------------------D--------------LHKLIVGTVFPAFSSRFDAQSGAPGVRCR------------------------------------------SVKKQDIENAA-----------------------------------------------------------------------------------------------------------------------------------------------QGKGWLARE-----------LQR-----------------------------------------------------------LNW---TLEWLQPNDL---IPTGDG---------------ELFVTPACCDR--------------------QKG-----------------IKIVHADLNAA---QNLQRRFWGGHAE--SLCRVTCDVVER-DGRRYAVPRISNAFA--DSFYKVFGQGVFVS-TDEED-------VYRWMVGEKISSR----GRSRGRTSDEEAEAE--TWIDEAREQQGKV-------IALFRDASG--QIHG----------GDWLVAKVFWGWVERLVTARLLSRMSEREAAAHKE----------------------------------------
>sp|T0D7A2.1|CS12B_ALIAG_RecName:_FullCRISPR-associated_endonuclease_Cas12b;_AltName:_FullAacC2c1;_AltName:_FullCRISPR-associated_endonuclease_C2c1
-------------------------------------------M---------------------------------------------------------------------------------------------AVKSI-----KVKLRLDD-------MPE---IRAG----------------LWKLH----------------KEV-----N----------------------------------------------------AGVRYYT--------EWLSLLRQENLYR-----------------------RSPNGD--------------GEQECD---K-TAEECKAELLE-----------R-L--------------------RARQV---------ENGHRGPAGS-----------DDELLQL----ARQL------------------------------------------------Y------------------------------------ELLVPQ---------AI-----GAK------------G----DAQQIARKFLSP------------------------------------------------------LA---------------------------DK-----DA--------VG----GLGIA---------------------------------------------------------------------------------------------------------------------------------------------------------------------------------------------------KAGNKPRWV-----RMRE------------------AGEP---------------------------GWEEEKEKAE---TRK---------------SADRTAD-----------VLRALADF--------------------------------GLKPL-----MR--------VY----------TDSE-------MSSVEWKP-LRKGQAVRTWDRDMFQQAIERMM------------------------------------SWESW-NQRVG-QE------------------------------YAKLV--EQKNRFEQKN---------------------FVGQEHLV-H--------------------------------------------------------------LVN-QLQQDMKEASP-------------GLESKE-QT-------------AHYVTG--------RALRGSD----K-V------------------------FEKWG-K-------LAP-----DAP-------FD-------LY-----DAEIKNVQRRNTR--------------------------------------------------------------------------------------------------------------------------------RFGS-HDLFAK--LAE----P--E----YQALWREDAS-----FLTRYAVYNSILRKLNHAKMFATFTLP------DATAH-PIW-------------------------------------TR----FDKLGG------NLH-QYTFLFN-------------------------------------EF-------GER------------------------------------------------------------------------RHA-IRFH------KL------------------------------------L---------------------------------------------------KV-ENGV-----ARE-VDD--------------------------------------------------------------------------------------------------VTVP---------------------------ISMSEQ-----L--DNLL--------------------------------PR-DPNEPI----ALY-FRDY---------------GA-E--------QHFTG----------EFGG-----------------------------AKI-------QC-RRDQ-------L-AH-----------MHRR----------------------------RGARDVY-----------------------LNVSVRVQSQSEARGER--------RPPYAAVF------RLV--------------------------GDNHRAF-----VHFDKLSD------------------------------------------YLAEHP----DDG-KLGSEGL----LSG-LRVMSV-DLGLRTS--ASISVFRVARKDELKP--------------------------NSK--GRVPFFFPI------KGND---------NLV-------------------------------------------------------------------------------AVH-------------------------E--R--------------------SQ-------LLKLP-GET---------------------------------------------E-------------------------------------------------------------------------------------SKDLRAIREER-------------------------------------------------QRT------LRQLRTQLAYLRL--------------------------LVRCGSEDVG-RRERSW-----AK----LIEQPVDA------------------------------------------------------------------------------------------------ANHMTPDWRE-AFENELQ----------------------------------------------KL-K----------------------------------------------------------------S----------------------------------------------LHGICSDKEWMDAVYES-VRRVWRHMGKQV-----------------------RDWRKDV-R---------SGERPKIRGYAKDVVGGNSIEQIEYLERQYKFLKSWSFFGKVSGQVIRAEKGS-----RFAI----------------------------------------------------------------------------------------------------------------------------------------------TLREHI-DHAKEDRLKK-------LADRIIMEALGYVYALD-ER----GKGKWVAKY------PPCQL-ILLEE-------LSEYQF----NNDR--------PPS---------ENNQLMQWSHRGVF-------------------QELI---------------NQA-----------------------------------------Q--------------VHDLLVGTMYAAFSSRFDARTGAPGIRCR------------------------------------------RVPARCTQEHNP---------------------------------------------------------------------------------------------------------------------------------------------EPFPWWLNKF-----------VVE------------------------------------------------HTL--------------DACPLRADDL---IPTGEG---------------EIFVSPFS------AEE---------------GD-----------------FHQIHADLNAA---QNLQQRLWSDFDI--SQIRLRCDWGEV-DGELVLIPRLTGK-----RTADSYSNKVFYT-NTG---------VTYYERERGKKRRKVFAQ---EKLSEEEA-----ELLVEADEAREKS-------VVLMRDPSG--IINR----------GNWTRQKEFWSMVNQRIEGYLVKQIRSRVPLQDSAC-------EN--------------------------TGDI
>WP_067623834.1_type_V_CRISPR-associated_protein_Cas12b_[Alicyclobacillus_acidiphilus]
-------------------------------------------M---------------------------------------------------------------------------------------------AVKSM-----KVKLRLDN-------MPE---IRAG----------------LWKLH----------------TEV-----N----------------------------------------------------AGVRYYT--------EWLSLLRQENLYR-----------------------RSPNGD--------------GEQECY---K-TAEECKAELLE-----------R-L--------------------RARQV---------ENGHCGPAGS-----------DDELLQL----ARQL------------------------------------------------Y------------------------------------ELLVPQ---------AI-----GAK------------G----DAQQIARKFLSP------------------------------------------------------LA---------------------------DK-----DA--------VG----GLGIA---------------------------------------------------------------------------------------------------------------------------------------------------------------------------------------------------KAGNKPRWV-----RMRE------------------AGEP---------------------------GWEEEKAKAE---ARK---------------STDRTAD-----------VLRALADF--------------------------------GLKPL-----MR--------VY----------TDSD-------MSSVQWKP-LRKGQAVRTWDRDMFQQAIERMM------------------------------------SWESW-NQRVG-EA------------------------------YAKLV--EQKSRFEQKN---------------------FVGQEHLV-Q--------------------------------------------------------------LVN-QLQQDMKEASH-------------GLESKE-QT-------------AHYLTG--------RALRGSD----K-V------------------------FEKWE-K-------LDP-----DAP-------FD-------LY-----DTEIKNVQRRNTR--------------------------------------------------------------------------------------------------------------------------------RFGS-HDLFAK--LAE----P--K----YQALWREDAS-----FLTRYAVYNSIVRKLNHAKMFATFTLP------DATAH-PIW-------------------------------------TR----FDKLGG------NLH-QYTFLFN-------------------------------------EF-------GEG------------------------------------------------------------------------RHA-IRFQ------KL------------------------------------L---------------------------------------------------TV-EDGV-----AKE-VDD--------------------------------------------------------------------------------------------------VTVP---------------------------ISMSAQ-----L--DDLL--------------------------------PR-DPHELV----ALY-FQDY---------------GA-E--------QHLAG----------EFGG-----------------------------AKI-------QY-RRDQ-------L-NH-----------LHAR----------------------------RGARDVY-----------------------LNLSVRVQSQSEARGER--------RPPYAAVF------RLV--------------------------GDNHRAF-----VHFDKLSD------------------------------------------YLAEHP----DDG-KLGSEGL----LSG-LRVMSV-DLGLRTS--ASISVFRVARKDELKP--------------------------NSE--GRVPFCFPI------EGNE---------NLV-------------------------------------------------------------------------------AVH-------------------------E--R--------------------SQ-------LLKLP-GET---------------------------------------------E-------------------------------------------------------------------------------------SKDLRAIREER-------------------------------------------------QRT------LRQLRTQLAYLRL--------------------------LVRCGSEDVG-RRERSW-----AK----LIEQPMD-------------------------------------------------------------------------------------------------ANQMTPDWRE-AFEDELQ----------------------------------------------KL-K----------------------------------------------------------------S----------------------------------------------LYGICGDREWTEAVYES-VRRVWRHMGKQV-----------------------RDWRKDV-R---------SGERPKIRGYQKDVVGGNSIEQIEYLERQYKFLKSWSFFGKVSGQVIRAEKGS-----RFAI----------------------------------------------------------------------------------------------------------------------------------------------TLREHI-DHAKEDRLKK-------LADRIIMEALGYVYALDDER----GKGKWVAKY------PPCQL-ILLEE-------LSEYQF----NNDR--------PPS---------ENNQLMQWSHRGVF-------------------QELL---------------NQA-----------------------------------------Q--------------VHDLLVGTMYAAFSSRFDARTGAPGIRCR------------------------------------------RVPARCAREQNP---------------------------------------------------------------------------------------------------------------------------------------------EPFPWWLNKF-----------VAE------------------------------------------------HKL--------------DGCPLRADDL---IPTGEG---------------EFFVSPFS------AEE---------------GD-----------------FHQIHADLNAA---QNLQRRLWSDFDI--SQIRLRCDWGEV-DGEPVLIPRTTGK-----RTADSYGNKVFYT-KTG---------VTYYERERGKKRRKVFAQ---EELSEEEA-----ELLVEADEAREKS-------VVLMRDPSG--IINR----------GDWTRQKEFWSMVNQRIEGYLVKQIRSRVRLQESAC-------EN--------------------------TGDI
>WP_146824402.1_type_V_CRISPR-associated_protein_Cas12b_[Alicyclobacillus_acidoterrestris]
-------------------------------------------M---------------------------------------------------------------------------------------------TVKSI-----KVKLRLDN-------MPE---IRAG----------------LWKLH----------------TEV-----N----------------------------------------------------AGVRYYT--------EWLSLLRQENLYR-----------------------RSPNGD--------------GEQECY---K-TAEECKVELLE-----------R-L--------------------RARQV---------ENGHRDPAGS-----------DDELLQL----ARQL------------------------------------------------Y------------------------------------ELLVPQ---------AI-----GAK------------G----DAQQIARKFLSP------------------------------------------------------LA---------------------------DK-----DA--------VG----GLGIA---------------------------------------------------------------------------------------------------------------------------------------------------------------------------------------------------KAGNKPRWV-----RMRD------------------AGEP---------------------------GWEEEKAKAE---ARK---------------STDRTAD-----------VLRALADF--------------------------------GLKPL-----MR--------VY----------TDSD-------MSSVQWKP-LRKGQAVRTWDRDMFQQAIERMM------------------------------------SWESW-NQRVG-EA------------------------------YAKLV--EQKSRFEQKN---------------------FVGQEHLV-Q--------------------------------------------------------------LVN-QLQQDMKEASH-------------GLESKE-QT-------------AHYLTG--------RALRGSD----K-V------------------------FEKWE-K-------LDP-----DAP-------FD-------LY-----DTEIKNVQRRNTR--------------------------------------------------------------------------------------------------------------------------------RFGS-HDLFAK--LAE----P--K----YQALWREDAS-----FLTRYAAYNSILRKLNHAKMFATFTLP------DATAH-PIW-------------------------------------TR----FDKLGG------NLH-QYTFLFN-------------------------------------EF-------GEG------------------------------------------------------------------------RHA-IRFQ------KL------------------------------------L---------------------------------------------------TI-EHGV-----AKE-VDD--------------------------------------------------------------------------------------------------VTVP---------------------------ISMSAQ-----L--DDLL--------------------------------PG-ESNEPT----ELS-FRDH---------------GT-D--------QHFTG----------EFGG-----------------------------AKI-------QY-RRDQ-------L-DH-----------VHRR----------------------------RGARDVY-----------------------LNLSVRVQSQSEARGER--------RPPYAAVF------RLV--------------------------GDTHRAF-----AHFDKLSN------------------------------------------YLAEHP----DDG-KLGSEGL----LSG-LRVMSV-DLGLRTS--ASISIFRVARKDELKP--------------------------NSE--GRVPFFFPI------KGND---------NLV-------------------------------------------------------------------------------AVH-------------------------E--R--------------------SQ-------LLKLP-GET---------------------------------------------E-------------------------------------------------------------------------------------SKDLRAIREER-------------------------------------------------QRI------LRQLRTQLAYLRL--------------------------LVRCGSEDVG-RRERSW-----AK----LIEQSVDA------------------------------------------------------------------------------------------------ANHMTPDWRE-AFEGELQ----------------------------------------------KL-K----------------------------------------------------------------S----------------------------------------------LYGICGDREWTEAVYES-VRRVWRHMGKQV-----------------------RDWRKDV-R---------SGERPKIRGYQKDVVGGNSIEQIEYLERQYKFLKSWSFFGKVSGQVIRAEKGS-----RFAT----------------------------------------------------------------------------------------------------------------------------------------------TLREHI-DHAKEDRLKK-------LADRIIMEALGYVYALDAER----GKGTWVAKY------PPCQL-ILLEE-------LSEYRF----NNDR--------PPS---------ENNQLMQWSHRGVF-------------------QELL---------------NQA-----------------------------------------Q--------------VHDLLVGTMYAAFSSRFDARTGAPGIRCR------------------------------------------RVPARCAREQNP---------------------------------------------------------------------------------------------------------------------------------------------EPFPWWLNKF-----------VAE------------------------------------------------HKL--------------DGCPLRADDL---IPTGEG---------------EFFVSPFS------AEE---------------GD-----------------FHQIHADLNAA---QNLQRRLWSDFDI--SQIRLRCDWGEV-DGEPVLIPRLTGK-----RTADSYGNKVFYT-NTG---------VTYYERERGKKRRKAFAQ---EELSEEEA-----ELLVEADEAREKS-------VVLMRDPSG--IINR----------GDWTRQKEFWSMVNQRIEGYLVKQIRSRVCLPESAC-------EN--------------------------TGDI
>WP_139234486.1_type_V_CRISPR-associated_protein_Cas12b_[Alicyclobacillus_macrosporangiidus]
-------------------------------------------M-----------------------------------------------------------------------------------------------KSI-----KVKLMLGH-------LPE---IREG----------------LWHLH----------------EAV-----N----------------------------------------------------LGVRYYT--------EWLALLRQGNLYR-----------------------RGK--D--------------GAQECY---M-TAEQCRQELLV-----------R-L--------------------RDRQK---------RNGHTGDPGT-----------DEELLGV----ARRL------------------------------------------------Y------------------------------------ELLVPQ---------SV-----GKK------------G----QAQMLASGFLSP------------------------------------------------------LA---------------------------DP-----KS--------EG----GKGTS---------------------------------------------------------------------------------------------------------------------------------------------------------------------------------------------------KSGRKPAWM-----GMKE------------------AGDS---------------------------RWVEAKARYE---ANK---------------AKDPTKQ-----------VIASLEMY--------------------------------GLRPL-----FD--------VF----------TET--------YKTIRWMP-LGKHQGVRAWDRDMFQQSLERLM------------------------------------SWESW-NERVG-AE------------------------------FARLV--DRRDRFREKH---------------------FTGQEHLV-A--------------------------------------------------------------LAQ-RLEQEMKEASP-------------GFESKS-SQ-------------AHRITK--------RALRGAD----G-I------------------------IDDWL-K-------LSE-----GEP-------VD-------RF-----DEILRKRQAQNPR--------------------------------------------------------------------------------------------------------------------------------RFGS-HDLFLK--LAE----P--V----FQPLWREDPS-----FLSRWASYNEVLNKLEDAKQFATFTLP------SPCSN-PVW-------------------------------------AR----FENAEGT-----NIF-KYDFLFD-------------------------------------HF-------GKG------------------------------------------------------------------------RHG-VRFQ------RM------------------------------------I---------------------------------------------------VM-RDGV-----PTE-VEG--------------------------------------------------------------------------------------------------IVVP---------------------------IAPSRQ-----L--DALA--------------------------------PN-DAASPI----DVF-VGDP---------------AA-P--------GAFRG----------QFGG-----------------------------AKI-------QY-RRSA-------L-VR-----------KGRREEKAYLCGFRLPSQRRTG-------TPADDAGEVF-----------------------LNLSLRVESQSEQAGRR--------NPPYAAVF------HIS--------------------------DQTRRVI-----VRYGEIER------------------------------------------YLAEHP----DTG-IPGSRGL----TSG-LRVMSV-DLGLRTS--AAISVFRVAHRDELTP--------------------------DAH--GRQPFFFPI------HGMD---------HLV-------------------------------------------------------------------------------ALH-------------------------E--R--------------------SH-------LIRLP-GET---------------------------------------------E-------------------------------------------------------------------------------------SKKVRSIREQR-------------------------------------------------LDR------LNRLRSQMASLRL--------------------------LVRTGVLDEQ-KRDRNW-----ER----LQSSMERG------------------------------------------------------------------------------------------------GERMPSDWWD-LFQAQVR----------------------------------------------YL------------------------------------------------------------------A----------------------------------------------QHRDASGEAWGRMVQAA-VRTLWRQLAKQV-----------------------RDWRKEVRR---------NADKVKIRGIARDVPGGHSLAQLDYLERQYRFLRSWSAFSVQAGQVVRAERDS-----RFAV----------------------------------------------------------------------------------------------------------------------------------------------ALREHI-DNGKKDRLKK-------LADRILMEALGYVYVTDGRR-----AGQWQAVY------PPCQL-VLLEE-------LSEYRF----SNDR--------PPS---------ENSQLMVWSHRGVL-------------------EELI---------------HQA-----------------------------------------Q--------------VHDVLVGTIPAAFSSRFDARTGAPGIRCR------------------------------------------RVPSIPLKDA-----------------------------------------------------------------------------------------------------------------------------------------------PSIPIWLSHY-----------LKQ------------------------------------------------TER--------------DAAALRPGEL---IPTGDG---------------EFLVTPAG------RGA---------------SG-----------------VRVVHADINAA---HNLQRRLWENFDL--SDIRVRCDRREGKDGTVVLIPRLTNQ-----RVKERYSGVIFTS-EDG---------VSFTVGDAKTRRRSSASQGEGDDLSDEEQ-----ELLAEADDARERS-------VVLFRDPSG--FVNG----------GRWTAQRAFWGMVHNRIETLLAERFSVSGAAEKVRG---------------------------------------
>WP_067936067.1_type_V_CRISPR-associated_protein_Cas12b_[Alicyclobacillus_kakegawensis]
-------------------------------------------M---------------------------------------------------------------------------------------------AVKSI-----KVKLRLSE-------CPD---ILAG----------------MWQLH----------------RAT-----N----------------------------------------------------AGVRYYT--------EWVSLMRQEILYS-----------------------RGP--D--------------GGQQCY---M-TAEDCQRELLR-----------R-L--------------------RNRQL---------HNGRQDQPGT-----------DADLLAI----SRRL------------------------------------------------Y------------------------------------EILVLQ---------SI-----GKR------------G----DAQQIASSFLSP------------------------------------------------------LV---------------------------DP-----NS--------KG----GRGEA---------------------------------------------------------------------------------------------------------------------------------------------------------------------------------------------------KSGRKPAWQ-----KMRD------------------QGDP---------------------------RWVAAREKYE---QRK---------------AVDPSKE-----------ILNSLDAL--------------------------------GLRPL-----FA--------VF----------TETY-------RSGVDWKP-LGKSQGVRTWDRDMFQQALERLM------------------------------------SWESW-NRRVG-EE------------------------------YARLF--QQKMKFEQEH---------------------FAEQSHLV-K--------------------------------------------------------------LAR-ALEADMRAASQ-------------GFEAKR-GT-------------AHQITR--------RALRGAD----R-V------------------------FEIWK-S-------IPE-----EAL-------FS-------QY-----DEVIRQVQAEKRR--------------------------------------------------------------------------------------------------------------------------------DFGS-HDLFAK--LAE----P--K----YQPLWRADET-----FLTRYALYNGVLRDLEKARQFATFTLP------DACVN-PIW-------------------------------------TR----FESSQGS-----NLH-KYEFLFD-------------------------------------HL-------GPG------------------------------------------------------------------------RHA-VRFQ------RL------------------------------------L---------------------------------------------------VV-ESEG-----AKE-RDS--------------------------------------------------------------------------------------------------VVVP---------------------------VAPSGQ-----L--DKLV--------------------------------LREEEKSSV----ALH-LHDT---------------AR-P--------DGFMA----------EWAG-----------------------------AKL-------QY-ERST-------L-AR-----------KARRDKQGMRSWRRQPSMLMSAAQML---EDAKQAGDVY-----------------------LNISVRVKSPSEVRGQR--------RPPYAALF------RID--------------------------DKQRRVT-----VNYNKLSA------------------------------------------YLEEHP----DKQ-IPGAPGL----LSG-LRVMSV-DLGLRTS--ASISVFRVAKKEEVEA--------------------------LGD--GRPPHYYPI------HGTD---------DLV-------------------------------------------------------------------------------AVH-------------------------E--R--------------------SH-------LIQMP-GET---------------------------------------------E-------------------------------------------------------------------------------------TKQLRKLREER-------------------------------------------------QAV------LRPLFAQLALLRL--------------------------LVRCGAADER-IRTRSW-----QR----LTKQGREF------------------------------------------------------------------------------------------------TKRLTPSWRE-ALELELT----------------------------------------------RL-E----------------------------------------------------------------A----------------------------------------------YCGRVPDDEWSRIVDRT-VIALWRRMGKQV-----------------------RDWRKQV-K---------SGAKVKVKGYQLDVVGGNSLAQIDYLEQQYKFLRRWSFFARASGLVVRADRES-----HFAV----------------------------------------------------------------------------------------------------------------------------------------------ALRQHI-ENAKRDRLKK-------LADRILMEALGYVYEASGPR-----EGQWTAQH------PPCQL-IILEE-------LSAYRF----SDDR--------PPS---------ENSKLMAWGHRGIL-------------------EELV---------------NQA-----------------------------------------Q--------------VHDVLVGTVYAAFSSRFDARTGAPGVRCR------------------------------------------RVPARFVGATVD---------------------------------------------------------------------------------------------------------------------------------------------DSLPLWLTEF-----------LDK------------------------------------------------HRL--------------DKNLLRPDDV---IPTGEG---------------EFLVSPCG------EEA---------------AR-----------------VRQVHADINAA---QNLQRRLWQNFDI--TELRLRCDVKMG-GEGTVLVPRVNNA-----RAKQLFGKKVLVS-QDG---------VTFFERSQTGGKPHSEKQ---TDLTDKEL-----ELIAEADEARAKS-------VVLFRDPSG--HIGK----------GHWIRQREFWSLVKQRIESHTAERIRVRGVGSSLD----------------------------------------
>WP_067929371.1_type_V_CRISPR-associated_protein_Cas12b_[Alicyclobacillus_shizuokensis]
-------------------------------------------M---------------------------------------------------------------------------------------------------------------------------------------------------------------------------------------------------------------------------------------------------------------------------------------------------------------------------------------------------------------------------------------------------------------------------------------------------------------------------------------------------------------------------------------------------------------------------------------------------------------------------------------------------------------------------------------------------------------------------------------------------------------------------------------------------------------------------------------------------------------------------------------------------------------------------------------------------------------------------------------------------------------------------------------------------------------------------------------------------------------------------------------------------------------Y-SRRAG-EK------------------------------YARLL--EQKSKLEQVH---------------------VAERPHLV-Q--------------------------------------------------------------LAR-ALEADMQAAGQ-------------EFAAKR-GR-------------GAWLTE--------RALRGAD----R-V------------------------FAQWM-W-------LPK-----DAP-------FA-------QY-----EAVIRQAQAERRG--------------------------------------------------------------------------------------------------------------------------------TFGS-YDLFAS--LAE----P--R----YQPLWREDPT-----FLRCYALYSSVLRKLQQAERVLSFRLP------DPCVD-PVW-------------------------------------TR----FEHGDGT-----NLH-KYELVFD-------------------------------------HF-------GPG------------------------------------------------------------------------RHA-VRFQ------RM------------------------------------L---------------------------------------------------VE-QDGV-----AQE-TES--------------------------------------------------------------------------------------------------VLVP---------------------------VAPSAQ-----L--DKLR--------------------------------PRRDGQSRI----ALW-FTDA---------------GQ-P--------AGFPA----------QWIG-----------------------------ATL-------QY-ARKA-------L-AR-----------AARRGQE-----RRGPG--PSAERLVGASPTAQEAGDAY-----------------------LNIRVHVQSPSQVRGRR--------LPPYAAVF------RVD--------------------------DHHLRVK-----VQAGKLAA------------------------------------------YLQEHP----DDR-ILGAPGL----LSG-LRVMSV-DTGLGTS--ASASVFRVAERTEVE---------------------------SAE--GRSLHYYAI------HGTL---------DWV-------------------------------------------------------------------------------AVH-------------------------E--R--------------------SL-------RIRMP-GET---------------------------------------------H-------------------------------------------------------------------------------------SRRLRELREHR-------------------------------------------------AAA------LRSLRVQLGVLWL--------------------------LLRCRASDER-IRARSW-----RR----LLDAKRES------------------------------------------------------------------------------------------------AHGLTSSWRE-ALETELA----------------------------------------------QL-Q----------------------------------------------------------------A----------------------------------------------HHGQVPDPDWTCLVDKA-VTTLWRHMSQQV-----------------------RAWRKQV-R---------SGDKPKVKGYRRDVVGGNSRAQIAYLEQQYRFLRGWTLFSQASGRVAQVQREA-----RFAA----------------------------------------------------------------------------------------------------------------------------------------------SLREHI-ENAKRDRLKK-------WADRVLMEALGYVYESDGGK-----KRRWVAKH------PPCQL-IVLEE-------PSARRF----PHGR--------PRR---------DSGSAMGWEQRELL-------------------AELT---------------SQA-----------------------------------------R--------------VHDVLVGTVSAAFMSRFDARTGAPGVSCR------------------------------------------RVPARLAGEA-A---------------------------------------------------------------------------------------------------------------------------------------------DSLPPWLTEF-----------LAR------------------------------------------------HQL--------------DSGLLRADDV---IPTGDG---------------EFLVSPCAD-----------------------GH-----------------FRQVHAGVNAA---QNLQRRLWKSIDI--GELRLHGEVKTD-GVVAAQASRASNQ-----SREAAHGHRVLVS-KDG---------VTFFSTRRVDDVLWPYVF---EYLSAEGM-----ELLTEADDSRAGA-------IVLFRDPSG--QINK----------GLWTRQDEFWSQVGQRVESYAVTTIRRRAARR-------------------------------------------
>AXT98205.1_transposon_TnsB_[Moraxella_catarrhalis]
-------------------------------------------M----------------------------------------------------------------------------------------------TDTL------------------------------------------------KTA----------------DIV---------WKEDH----------------NGCLI------------PTSRHFDDIY-----------------------------------------------------------------------------F---SQ-------------------------------------------------------------------------------------------AGGL-------------SET--------------------------------Y------------------------------------HVFI--------------------------------------HGNRLT----ER--------------------------------------------------------FGQLTKNE------------------------------------R---------------FVIA--------------------------------------------------------------------------------------------------------------------------ET------------------------GF----------------------GT-----GLN-----------------------------------FL--------AVCQLWQKIAP-----------------KSTRLHFI-------STEKY------PLGHDD---------------FAQALSAW--------------------------------------------------------------R------------TD---------------------------------------------------DSFG-----------DWVDA------------------------------L--------IQVYP-----------L------P--------------LAGCHRLH-----------------------------------------------------------------------------------------------------------------LSEKITLDLW---FGEALDTLN----E----------------------------------------IAN-----NQ--------HEH------SI------RIDAWFLDGFTP---------------------------------------------------------------------------------------------------AKNPD------------------------MWSD--ALFKA--MAQ----L--SH--------------------------------RK--TTVATFTAAG--FVRRGLID-AGF------------------------------------D------MVKSAG--FGRKR----QMLCTA-PMP--NQ-----PT---L-------------NHYQIGF------KPKK-----------IAIIGGGISGVS-------------------------------------------------TAAALSYR----GHVV----------------------H-------------L---------------------------------------------------F------------EP---------------------------------------------------------------------------------------------------------------------------------------------------DDIM-------------------------------------AGASG--------------------------NP---------CALFSP----------KL-------------------------------TLL-------DH-ATNH-------L-----------------------------P---------------------------------------T------VSF----------------------------LY------------------------------------------------SYRHYKA----------------------------------------MNLYSQI-F---DQI--------------GVLDFLLP-SQ----K--TAKKRQALIDEYP-------------------------------------KSLIST----HYPQKD-----------------------SSA----------LGQ----------------------------------------------------DLR-------------------------Q--T--------------------DIV-------AHIP---------MGGILYPIN-------------IA----------------------------------------------------------------------------------------------------------------------------KLLKKHFIHHPFKVVR----------------------------------FQEQENRVVLTAF----------------D-------------------GQSH-----QNF--SFDQVVIAA-----------------------------------------------------------------------------------------------------------GFASHLI----------------D------------------N---------RLF-NC--------------------------------RKIR---------------------------G----------------------------------------------------------------------------Q----------------------VTW---------------------------------------------------------------------------------------------------------------------------------------------------------------------------------------------------------------------------LALTNG-DDPKKPTQAT------N--------AIKYD---------------------------GYST-EFFDSKSQSKSLLFGASFI---RNNTE-------TKLSDDE-----HLSNFQKFSQALPNY------C-----------QSLN--------I------SKD----------------------------------THF----EG-------------RVG--------------------------------------------------------------------------------------------------------------------------------------------------------------------------------IRAQTP---D----------------------------------YHPLVGKLSDS--------------------------------------------------------------DHIFCLY----------------------------G------MGS-K----GFSFAPF--------------------------------------------CAEILADLMDGGI-LPMSSKLLA-------------------------------------------------------KL-------------------------------------------SPNRD-----------------------RLNT-------------------------------------------------------------------------------PIQEED
>WP_117001771.1_MULTISPECIES:_type_V_CRISPR-associated_protein_Cas12c_[Cysteiniphilum]
-------------------------------------------M-------------------------------QQNQILK------------------------HHELK-AQHSPSKY--RKALAE-SASKSDGKYMKSI-----KLPV---------------------------------------KTT------------------------NI-----DH--------------------------------------------KLVHNEH--------NRIFSMKEGGLLYYVIN--------LHLL-----------------G--------------F--------NFYS-SYE------------------------------------------------QSNIARNLKHIRE-------SESDFIDR-------F-NNID--------AQS--------------------------------FE---------------------LFT--------FDLSKLL--------------------------------------------------------------------------------------------------------ALFSSSPRNT---NFTT------DNIINRTCQ--FLNS--------------GKKIAIDS--GRIYDL--------------------IVQ-------------------------------------------------------------------F-----------------------------SKEAV-----DIYDNWNNFCSDE---GV------ELFDKIFVK------AGV-PSLKNVR----------------------------------------DKMK-VVKPISSSIV-----------------YDTDMLS---------IIDGY---------DED-------------VAIYQVVSQK---MRKI---------------RLSGEKPTANTIEDL-----IT--------------------TQNSNAISWVLGTGLKYFQSEK-------------VSTIAEDLECGEVIANKIRDAARSI-KSSEMFD---------IPSYNKY-RTSIG------------------------MVINS-W--VTQYV--KR-----------------------------LLEIESTI-S------------------------------------------------------------TIDVI-EFPDDYFDENNI---------------------------------YASKILSFCKT--NAMQLNDLQ----SFV----I-------------------------SD------VKA--------------AHE-------SI------NRLSGLANELPT-----------------RQDLINFNNMQVGLGRLSGMISEINHKVKQVI---------------E---------------------------------------------------NIKDPAE----------IRKFENLSIKE----P-------------------------SWLKFDKLNRFSS---GCVDFDKDI-----NQLAD--GF-----------------------------------------NFALERQKA----------HYLKITNFLSEIGK-----KD---LYH----------------EF-----YKLKP------------------LKHP--------------------------------------------------SLEKFDKK------ELV------A-------------------------RYVL-----------------------EKFMR-----------------------Y-----------AKR-TQSNDV------------------------------------------------------------------CKIISEA---------------------SVQCGF--------------------------FHKRKA--------NKIF--LS-RI---SKPIFKYG-------------------------------YDKGKSGTEYLV-------SS-K-------HNVFDF---------VDL-------LES--KLHDY--------QPC---QQI------DEY-AKLM-------LISMIYMLK---IEPIKNCDQVP-------PELC-------------------W--------LDDK----------VLEY-------ISVD------------------Y----RIKKA--------------------------TSLPYVDGATIISMFGYYSA------------------------------------------YMRGV-----SNT---------L------FRK----EFTKRYPF-SEDGRNHLVIRGKTGT------------------FKFKKGFLSGDQNKEAFSLFQI------IGFD------DVKTYQ----------CSDA--------INMLKNTP----------------------------------------------KA-YLQ-----SPHLKKIIECIPHKFCLSQSDIDKN--KEYDGVPVY--------NV--SKEKSFVKIS-KEV----LNDLVIPRAYKDIL---------LG-------AIDKTYELGSY----G-------------------------------------------------------------------------MHYVSKYKMNSVLKNGQLKA-----SYEHIDSWLELAIPYKQYY-----------EKSKLPVP-Y-----------------------------------E------DK-----IIAF-------DIGE-------YN----LGYAVFNI------------------------------------------------------------------------------------------------------------RDKSLL----------------ESG----------------R-------VPTSVGNI---------------------------------AVH-------------------------------------------------------------------------------KADKYRGYIQPK------------------------------------QKY--------------------------------------------------------------------------------------------------------------------------------------------------------------------------------------------------------------------------SQKTQNIVENARNNAVKT-------VASIIDSLSSKYK-----------------------------AF-PIIESE------MAG-------SNGE-------ISKI---------ISQLGDMYGFSPI-------------EAHKN--KKK-----------NHFYGANEWRIE-------GYTVEGKDLVLYPA----------------R--------------QSS-------NYATSQICSSCERNPVS-------------------------------DIYDHFNKGD---KVKVENGFVMLPN-GTKLKLVTN---------------------------------------------------INSLWNDKQI---------------SQQ------ARLHA-QK-N-RR--------------------------L------PFNYFVKDGE----------YSQ------------------------------------------------TQVIDYIKK-QISRA-NDSVQIKDSSK------------------------SRYYCAYENC-----------------------------------------GFEIHSEENAA---INQGRK------------------------------------------------FLIKI-DEFNE-----------------------------------------------------------------------------------------------------------------------------------------------------------------
>WP_113746407.1_type_V_CRISPR-associated_protein_Cas12c_[Anaerobiospirillum_thomasii]
-------------------------------------------M-------------------------------KDIKHSL------------------------ISGQK-AQ----KF--RKHLAMSSASVSDKKKEKSLL--TYKFRL----DL--------------N-------------------------------------ENM-----------------------------------------------SEIQDRIPKFSDYIKLYNK---------IEGVEPGTLTHYLCT---FVLAGFRL---------------------------------F---S----NATS-AFE----------------------------------------------FIKSQNNPCLEHLS---------SHELLKSSAVA---F-------DL----TAD---------------------LAISE----PGY------------------------------------EPYL--------------------------------------AIARILERYTDP------------------------------------------DKKINRFVKDN---FTTNNNNALS--WLLGNG---HKFFK--------EST-------------AQEIALC---YGIPDD--------------------KFDCA------------------------------------------------------------------------------------------KAIKNAADKL---------EFNSSLFSNDM-RL------SYFRSCFGGHIGSW---------ATN-------------------------------------YIK-----RLLELEKIILNI--------------SYEIKIPKAFIS-----SSNDFL--THCNLNRGD-IEE-----------LISNIKSS-------------S-----------TTTNVKDALSRL-----LG-------------------HKHGAS------SADIKAIR-DYSE----------LINRLCAYK--------------------EQIFNTIDQVAEDKNSLWHDI-KRQTK------------------------EELQT-W---------EKLEKLPKL----------------NDLSGGVPQAENEL-N------------------------------------------------------------AKLMQLKLVTEAQNN------------------------------------HFAKIMQWVH-----SNITNFS--PFNHI----V------------------QTQQAK---------LDNRP-------------KE-------NT--TACDLAVRMFLHKIGR-------------------------------------------------------------------------------------------------------------------IAREDNNI-----LCKELQQWFLDNKVFD----N--KTD--FNKYFHNKL---------GSIYISPYSTQKN-----------------------AGY-KINKE-------------------------------------VLNFGE------K----IVLLFT------DKL----QE---I-------------NK---RYEGN--SIAEKSE----------------LNSLL-------------------------------------------------KLKYFYYNF-----FI-------S---------------SIN-------KA-V-----------------------PVSI------------------------V------------KP----------------------------------------------------------------------------L-------------------------------------------------------------------LP-DDMI----E-------QSLSA------------------------------T-HKIRLKS------------NE------------------------VDP--------ST---LS----------------SIF-------NI-YKSL-------I-SGCYTVL-----NRET-----------------------------------F-------FLRTK-----------FSWIKNFTL-----------------------F----YVPKADAS-------------------WIMPER-----------YLKNTRW---------------------------------------KQYIEEEV-L-VFEND-K--------------YKVDITQTF-NNICSAPADYAELLVQLPH-------------------------------------DWFYQL-P-YKCAKEDN-----YVQAIA----------ICKK------------KGFP----------------------------------------------KQSRLN-----TRISGRLIGP----------S-----------------------SFK-------SKLD----------SVLIYNGD-------------VT-ISDMTLLVEQRVSQQ--------------------------------------------------------------------------------------LKPDESLELKK------------YDPEFTLAIPIN--------------DARSQSTN-YSFKH---------------------------------------------IIAI-------DQGE-------IG----PSYAVFNL---------------------------------------------------------SDAG----------------------------------------------NAKAEPIATG-------------S-----I------------R---I-----PSI-R---------------------------------RLIK-------------------------------------------------------------------------------SVSSFRKKKSTT------------------------------------QKF--------------------------------------------------------------------------------N------------------------------------------------------------------------------------------------------------------------------------------QRFDSTMFNIRENVTGD-------ICSVIVGLMQKYN-----------------------------AF-PVLER-------EVS-NL----ESGS--------KQL----------SLVYKAVNSMFL---------YSDVEMQNT--NRKSWWRDADHWQTNILRLVRGENKTSKSVKPKG----------------------QSY----KA---------------------------------------------------------------------------------------------------------------------------------------------------------------------------------------------------------------------------------------------------------------------------------------------------------------------------------------------------------------------------------------------------------------------------------------------------------------------------------------------------------------------------------------------------------------------------------------------------------------------------------------------------------------------------
>WP_113743933.1_type_V_CRISPR-associated_protein_Cas12c_[Anaerobiospirillum_thomasii]
-------------------------------------------M-------------------------------KDIKHSL------------------------ISGQK-AQ----KF--RKHLAMSSASASVKKNKTSIL--TYKFRL----DL--------------N-------------------------------------ENM-----------------------------------------------SEIQDRIPKFSDYIKLYNK---------IEGVEPGTLTHYLCT---FVLAGFRL---------------------------------F---S----NAKS-AFE----------------------------------------------FIKSQNNPCLEHLS---------SHKLLKSSAVA---F-------DL----TAN---------------------LAISE----PGY------------------------------------EPYL--------------------------------------AIARILERYTDP------------------------------------------DKKINSFVKDN---FTTYNNNALS--WLLGKG---HKFFK--------EST-------------AQEIALY---YGIPDY--------------------KFDCA------------------------------------------------------------------------------------------KAIKNAADKL---------EFNSSLFSNDM-RL------SQFRSCFGGHIDSW---------ATN-------------------------------------YIK-----RLLELEKIIANI--------------SYEIKIPKAFIS-----SSNDFL--THCNLNRDD-IEE-----------LISNIKSS-------------S-----------TITDVKDALSTL-----LG-------------------HKQGAS------SADIKAIR-DYSE----------LINRLCAYK--------------------EQIFNTIDQAAEDKNSLWHDI-RRQTK------------------------DELQT-W---------EKLEKLPKL----------------NDLSGGVPQAENEL-N------------------------------------------------------------AKLMQLKLVTEAQNN------------------------------------HFAKIMQWVH-----SNIKDFS--PFNHI----V------------------QTEQEK---------LDNRP-------------KE-------NT--TACDLAVRMFLHKVGR-------------------------------------------------------------------------------------------------------------------IAREDNNN-----LCKELQQWFLDNKVFD----N--KTD--FNKYFHNKL---------GSIYISPYSTQKN-----------------------AGY-KINKE-------------------------------------VLNFGE------K----IVLLFT------DKL----QE---I-------------NK---RYEGN--SIAEKSE----------------LNSLL-------------------------------------------------KLNYFYYNF-----FI-------S---------------GIN-------KA-V-----------------------PVSI------------------------V------------KP----------------------------------------------------------------------------L-------------------------------------------------------------------LP-DDML----E-------QSLSA------------------------------T-HKIRLKS------------NE------------------------VDP--------SS---LS----------------SIF-------NI-YKSL-------I-SGCYTVL-----NRET-----------------------------------F-------FLRTK-----------FSWIENFTL-----------------------F----YVPKADAS-------------------WIMPKR-----------YLKNTRW---------------------------------------QQYIEEEV-L-VFEND-K--------------YKVDITQTF-NNICSAPADYAELLVQLPH-------------------------------------DWFYQL-P-YECAKEDN-----YVQALA----------ICKD------------KGFP----------------------------------------------KQSRLN-----THISGRLIGP----------S-----------------------SFK-------SKLD----------SVLIYNGD-------------VT-ISDMTLLVEQRVSQQ--------------------------------------------------------------------------------------LKPDESLELKK------------YDPEFTLAIPIN--------------DARSQSTN-YSFKH---------------------------------------------IIAI-------DQGE-------IG----PSYAVFNL---------------------------------------------------------SDAG----------------------------------------------NANAEPIATG-------------S-----I------------R---I-----PSI-R---------------------------------RLIK-------------------------------------------------------------------------------SVSSFRKKKSTT------------------------------------QKF--------------------------------------------------------------------------------N------------------------------------------------------------------------------------------------------------------------------------------QRFDSTMFNIRENVTGD-------ICSVIVGLMQKYN-----------------------------AF-PVLER-------EVS-NL----ESGS--------KQL----------SLVYKAVNSMFL---------YSDVEMQNT--NRKSWWKNADHWQTNILRLIRGENKTSKSVKLNG----------------------QNY----K--------ELKI--YPG---VSVSAYMTSRICSCCGRNIFE-------------------------------LIKNDEL------EDKHKKYQVNAQG---EINIRGE---------------------------------------------------VIKLYQKSD----------------SHKTLVPG--------L-K-SK---------------------------------KTYNAINQRA-----PMVTPYPE-GIIDI------------------------------------------EQLKKI-----------IRFNLRRAPASR-------M----SKDSTQ----SRYFCVFKNCK---------------------NH-----------------QVEKHADINAA---INIGRRFL----------------------------------------------------------------------------------------------------------------------TDI--------IIHN-------------------------------------------------------------------------------------
>CasY.1
-------------------------------------------M-------------------------------RKK---------------------------LFKGYI-LHNKRLVY-------------TGKAAIRSI-----KYPL-----------VAP------N------------------KTA-----------LNNLSEKI----------IYDY----------EHLFGPLNVAS--Y------------ARNSNRY-SLVDFW-----------IDSLRAGVIWQSKST---------SL--------IDLISKLE--G-SKS-----PSEKIF---EQIDFELKN-KLD--KEQFKDIIL----LNT-----------------GIR-----------SSSNV--RSLR----------GRFLKC-------F-------------KEE--------------------------------F-----------RDTEEV-------------------IACV----------------------------------------DKWSKDLIVEGK----------------------------------SILV--SKQFLYWEEE----FGI-------------------KIFP-H------FKD-------N---HDLPKLT-----FFVEPSL-----EFSPHLPLANCLE-RLKKF-----------------------------------------------------------------------------------------------------------------DISRE---SLLGL--DNNFS-------------------AFS----NYFNE------------------------------------LFNLLSR---------------------------------------------------GE-IKK-----------IVTAVLAV---SKSW------------------------ENEPEL--------------------------------------EKRLHFLS-EKAK-------------LL-GYP----------------------KLT----------SSWADY-RMIIG------------------------GKIKS-W--HSNYT--EQLIKVRED----------------------LKKHQIAL-D--------------------------------------------------------------KLQ-EDLKKVVDSSL-----------------------------------REQIEAQRE-----ALLPLLD----T-M----L---------------------KEK-D-------FSD------------------------DL------ELYRFILSDFKS---------------------------------------LLNGSYQRYI---------------------------------------------------QTEE------------ERKEDRDV---------TKKYKD--LYS--------------NLRNIP----------RFFGESKKEQFNK--FINKSLP---------TIDV--GL-KILEDIRNALETVSV----------RKPPSITEE--------YVTK--------------QLEKL-----SRK--YKINA---F-------------NS-N-RF--------KQ------------------------------------------------------------------------ITEQVLRK------YN-----------------------NGEL------PK-I-----------------------SEVF------------------------YR--YP-------RE-SHV------------------------------------------------------------------------A-------------------------IRIL------------------------PVKISNPR---------KDIS-----Y------LLDKY------------------------------Q-ISPDWKN------------SN-P-----------------------GE--------------------------------VV-------DL-IEIYKLT----L-GWLLSC-----NKDFS-----------------------------------M---------DFS----S------YDL--------KL-------------------F------PEA--------------------------AS-----------LIKNFGS-----------------------------CLSGYYLSK----MIFNC---ITSEI-K------------GMITLY---TR-DKF---VVRYVTQMIGSNQK---------------------------------------FPL----LCLVGE--KQ-------------------TKN----------FSRN----------WGVLIEEKGDLG--------------------------EEKNQE--------KCLIFK-----------D--K---TDFAKAKEV--------EI--FKNNI-WRIRTSKY-QIQFLNRLFKKTK-EW----DLMN--LV-LSEPSLVLEEEW-----------------------------------------------------------------------------------------GVSWDK-DKLLPLLKK----EKSCEERLYYSLPLNLVP-----------ATDYKEQS-------------AEIEQ-----------------------------RNT-YLGL-------DVGE-------FG----VAYAVVRI------------------------------------------------------------------------------------V-RD---------------------RIELL----------------S------------------W-------------G----------------------------------FLK---------------------------D-------------------------------P-------------------ALRKIRERVQD------MKKKQV-------------------------MAV--------------------------------------------------------------------------FS-----------------------------------------------------------------------------------------------------------------------------------------------SS-STAVARVREMAIHS-------LRNQIHSIALAYK-----------------------------AK-IIYEI-------SIS-NF----ETGG--------NRM----------AKIYRSIKVSDV---------YRESGAD----TLV----------SEMIW---------------GKKNK----------------------------------QMGN--HIS-------SYATSYTCCNCARTPFE-----L---------------VID--------NDKEY-------E-K-----------------GGD------------EFIFNV-GDEKKVRGF----------LQKSLL---------------------------------------G-KTIKG-------K---------------------------------EVLKSIKEY----ARPPI--------REV--------------------------L--------------------------LE-----GEDVEQLLKRR------G-------NS------YIYRCPF--CG-----------------------------------------YKTDADIQAA---LNIACR------------------------------------------------GYISD-NAK----------------------------------------------DAVKEGERK--------LDYI------LEVRK--------------LWEKNGAVLRSAKF-------------------------L-------------------------------
>CasY.2
-------------------------------------------M-------------------------------QKVRKTL-------SEVHKNPYGTK--VRNAKTGYS-LQIERLSY-------------TGKEGMRSF-----KIPL-----------ENK------N------------------K-----------EVFDEFVKKI----------RNDY----------ISQVGLLNLSD--WYEH--------YQEKQEHY-SLADFW-----------LDSLRAGVIFAHKET---------EI--------KNLISKIR--G-DKS-----IVDKFN---ASIKKKHAD-LYALVDIKALYDFL----TSD-----------------ARR-----------GLKTE--EEFF----------NSKRNT-------L-------------FPK--------------------------------F-----------RKKDNK---------------------AV----------------------------------------DLWVKKFI---------------------------------------GLDN-KDKLNFTKKF----IGF----D-------------PN-------------P-------Q----IKYDHT-----FFFHQD-INF--DLERITT--------PKEL--------------ISTYKKFLGKNKDLYGS--------------------------------------------------------------DETTED--------------QLK-----MVLGF--HNNHG-------------------AFS----KYFNA------------------------------------SLEAFRG---------------------------------------------------RD--NS-----------LVEQIINN---SPYW--NS---------------------HRKEL--------------------------------------EKRIIFLQ-VQSK-------------KI-KET----------------------EL-----------GKPHEY-LASFG------------------------GKFES-W--VSNYL--RQEEEVKRQ----------------------LFGYEENK-K--------------------------------------------------------------GQK-KFIVGNK---------------------QELDKIIRGTDEYEIKAISKETI---------GLTQKCL----K-L----L---------------------EQL-KD------SVD-----D----------Y-------TL------SLYRQLIVELRI---------------------------------------RLNVEFQETYP-ELI---------------------------------------------GKSEK------------DKEKDAK-----NKRA-DKRYPQ--IFK--------------DIKLIP----------NFLGETKQMVYKK--FIRSA-D---------ILYE--GI-NFIDQIDKQITQNLLPC--------FKNDKERIE--------FTEK--------------QFETL-----RRK--YY--L---M-------------NS-S-RF--------HH------------------------------------------------------------------------VIEGIINN------RKLIEMKKRE---------------NSEL------KT-FSDSKFVLSKLFLKKG-KKYENEVYYTF------------------------YINPKA-------RD-QR-------------------------------------------------------------------------R-------------------------IKI-------------VLD-------INGNNSVG-IL--------QDLV-----Q------KLKPK--------WD--------------------D-IIKK---------------ND-M-----------------------GE--------------------------------LI-------DA-IEIEKVR----L-GILIAL-----YCEHK-----------------------------------F---------KIKKE--L------LSL--------DL-------------------F------ASA--------------------------YQ-----------YLELEDD---------------------------PEELSGTNLGR----FLQSL---VCSEI-K------------GAINKI---SR-TEY---IERYTVQPMNTEKN---------------------------------------YPL----LINKEG--KAT---------WHIAA----KDD----------LSK-------KKGGGTVAMNQKIGKN----------------------------------------FF---------------G--K---QDYKTVFML-------------QDKR-FDLLTSKY-HLQFLSKTLDTGGGSWW-KNKNID--LN-LSSYSFIFEQKV-----------------------------------------------------------------------------------------KVEWDLTNLDHPIKIKP--SENSDDRRLFVSIPFVIKP-----------KQTK--------RK--------DLQT-----------------------------RVN-YMGI-------DIGE-------YG----LAWTIINI------------------------------------------------------------------------------------DLKNKK-------------------INKIS----------------K------------------Q-------------G----------------------------------FIY---------------------------E-------------------------------P-------------------LTHKVRDYVAT------IKDNQV-------------------------RGT--------------------------------------------------------------------------FG-----------------------------------------------------------------------------------------------------------------------------------------------MP-DTKLARLRENAITS-------LRNQVHDIAMRYD-----------------------------AK-PVYEF-------EIS-NF----ETGS--------NKV----------KVIYDSVKRADIG------RGQNNTEAD----NTE----------VNLVW---------------GKTSKQ----------------------------------FGS--QIG-------AYATSYICSFCGYSPYY-E---F----------------EN--------SKSGD-------E-EGA---------------RDN----------L----------------Y----------QMKK---------------LS------------------------R-PSLEDFL--Q-GN---------------------------------PVYKTFRDF----DK-----YKN---DQR--------------------------L---------------QK---------------TGDKDGEWKTHR------G-------NT------AIYACQK--CR-----------------------------------------HISDADIQAS---YWIALK------------------------------------------------QVVRD-FYKDKE--------------------MDGDL--IQ--------------GDNKD-KRK--------VN---------------------------ELNRLIGVHKDVPI---INKNL---IT-SLDI------------------------------------NLL
>CasY.3
-------------------------------------------M-------------------------------KAK---------------KSFYNQK--RKFGKRGYR-LHDERIAY------------SGGIGSMRSI-----KYEL-----------KDS---------------------------------YGIAGLRNRIADAT----------ISDN----------KWLYGNINLND--YLEWRSSKTDKQIEDGDRES-SLLGFW-----------LEALRLGFVFSKQSH---------AP--------NDF---------NET-----ALQDLF---ETLDDDLKH-VLD--RKKWCDFIK----IGT-----------------PKT-----------NDQGR----LK----------KQIKNL-------L-------------KGN--------------------------------K-----------REEIEK--------TLNESD--DELKEKI----------------------------------------NRIADVFAKN-----------------------------KSDK----------------YTI----FKL----D-------------KPNTE-K------Y-P-------R---INDVQVA-----FFCHPD-FEE--ITERDRT--KTLD-LIINR--------------FNKRYEITENKK-------------------------------------------------------------------DDKTSN----------------------RMALY--SLNQG-------------------YIP----RVLND------------------------------------LFLFVKDN-------------------------------------------------EDD-FSQ-----------FLSDLENF---FSFS--NE---------------------QIKII--------------------------------------KERLKKLK-KYAE-------------PIPGKP----------------------QLA----------DKWDDY-ASDFG------------------------GKLES-W--YSNRI--EKLKKIPES----------------------VSDLRNNL-E--------------------------------------------------------------KIR-NVLKKQ----------------------NNASKILELSQ---------KII---------EYIRDYG----V-S----FEKPEII---------KFSWINKTK-DG------QKK-----VFYVAKMAD-RE-------FI------EKLDLWMADLRS---------------------------------------QLNEYNQDNKV------S---------------FKKKGKKIEEL-------------GVLDFALN------------KAKKNKS-----TKNE-NGWQQK--LSE--------------SIQSAP----------LFFGEGNRVRNEE--VYNLK--------------------DLLFSEIKNVENILMSSEAEDLKN--IKIEYKED--------GAKKGN-----------YVLNVL-----ARF--YA--R---F-------------NE-D-GYG------GWN------------------------------------------------------------------------KVKTVLEN------IA-----REA---------------GTDF------SK-YGN----------------NNNRNAGRF------------------------YLNGRE-------RQ-VFT------------------------------------------------------------------------L-------------------------IKF------------EK-----------SITVEK--------------I-----L------ELVKL------PSLL--------------------D-EAYRDLV------------NE-N-----------------------KN--------------H----------------KLR-------DV-IQLSKTI----M-ALVLSH----SDKEKQ---------------------------------------------------------------------------------------------------------------------------------------------------------------------------------------------IGGNY---IHSKL-S------------GYNALI---SK-RDF---ISRYSVQTTNGTQC----------------------------------------KL----AIGKGK--SKK------------------GNE----------IDR-----------YFYAFQ------------------------------FFKNDDSK----IN--LKVI-------------K--N---NSHKNIDFN-------DNE--NKINA-LQVYSSNY-QIQFLDWFFEKHQ------GKKTS--LE-VGGSFTIAEKSL-----------------------------------------------------------------------------------------TIDWSG-SNPRVGFKRS----DTEEKRVFVSQPFTLIP-----------DDEDKERR---KER--------MIKT-----------------------------KNR-FIGI-------DIGE-------YG----LAWSLIEV------------------------------------------------------------------------------------DNGDKN-N----------------RGIRQL----------------E------------------S-------------G----------------------------------FIT---------------------------D-------------------------------N-------------------QQQVLKKNVKS------WRQNQI-------------------------RQT--------------------------------------------------------------------------FT-----------------------------------------------------------------------------------------------------------------------------------------------SP-DTKIARLRESLIGS-------YKNQLESLMVAKK-----------------------------AN-LSFEY-------EVS-GF----EVGG--------KRV----------AKIYDSIKRGSV---------RKKDNNSQN----------------DQSW---------------GKK---------------------------------GINEWSF--ETT-------AAGTSQFCTHCKRWSSL-A---I---------------VDI--------EEYEL-------K-D----------------YNDN------------LFKVKINDGEVRLLGK----------KGWR----------------S------------------------G-EKIKG-------K---------------------------------ELFGPVKDA----MRPNV---DG---LGMK-------------------------I---------------VKRKY------------LKLDLRDWVSRY------G-------NM------AIFICPYVDCH-----------------------------------------HISHADKQAA---FNIAV-----------------------------------------------------------------------------------------------------------------------------------------------------------------------------------------------------------------------------
>CasY.7
-------------------------------------------M-------------------------------KR----------------------------ILNSLK-VAALRLLF---R--------GKGSELVKTV-----KYPL-----------VSP------V------------------QGA-----------VEELAEAI----------RHDN----------LHLFGQKEIVD--LMEK---------DEGTQVY-SVVDFW-----------LDTLRLGMFFSPSAN---------AL--------KITLGKFNS-D-QVS-----PFRKVL---EQSPFFLAG-RL---KVEPAERIL----SV------------------EIR-----------KIGKR--ENRV----------ENYAAD-------V-------------ETC--------------------------------F-----------IGQ---------------LS--SDEKQSI----------------------------------------QKLANDIWDS-----------------------------K----DH------EEQRMLKADF----FAIPLIKD-------------PKAVT-E------EDPENETA-GK---QKPLELC-----VCLVPE-LYT-----------RGFG-SIADF--------------LVQRLTLLRDKM-------------------------------------------------------------------STDTAE-------------DCLE-----YVGIE--EEKGN-------------------GMN----SLLGT------------------------------------FLKNLQG---------------------------------------------------DG-FEQ-----------IFQFMLGS---YVGW--QG---------------------KEDVL--------------------------------------RERLDLLA-EKVK-------------RL-PKP----------------------KFA----------GEWSGH-RMFLH------------------------GQLKS-W--SSNFF--RLFNETREL----------------------LESIKSDI-Q--------------------------------------------------------------HAT-MLISYVEEK-------------------GGYHPQLLSQY-------RKLME---------QLPALRT----K-V----LDP------------------EIEM-TH------MSE-----AVR----SY-IM-------IH------KSVAGFLPDLLE---------------------------------------SLDRDKDREFL-LSIFPR---------------IPKIDKKTKE---------------IVAWELP------------GEPEEGY-----LFTA-NNLFRN--FLE-----------------NPK-------HVPRFMAERIPEDWTR--L--RSAP---------VWFD--GM---VKQWQKVVNQLVESPGALYQFN--------ES--------FLRQ--------------RLQAM-----LTV--YK-RD---L-------------QT-E-KF--------LK------------------------------------------------------------------------LLADVCRP------LV-------------------------DF------FG-LGGND---------------------II------------------------FKSCQD-------PR-KQWQT----------------------------------------------------------------------V-------------------------IPL-------------SV----------PADVYT-AC--------EGLA-----I------RLRETLG-FEWKNLK--------------------G-HEREDFL------------RL-H-----------------------QL-------------LG----------------NLL-------FW-IRDAKLV----V--KLEDW----MNN-----------------------------------------------------------------------------------------------------PCV--------------------------QE-----------YVEARKA----------------------------IDLPLEIFGFEVPIFLNGY---LFSEL-R------------QLELLL---RR-KSV---MTSYSVKTTGSPNRL--------------------------------------FQL----VYLPLN--PSDPEKKNSNNFQERLDT---PTG----------LSRR--FLDLTLDAFAGKLLTDPVTQ----ELKTMAGFYDHLFGFKLP-CKLAAMSNHPGSSSK--MVVLAK-----------P--KKGVASNIGFEPI--------PD--PAHPV-FRVRSSWP-ELKYLEGLLYLPE------DTPLT--IE-LAETSVSCQSVS-----------------------------------------------------------------------------------------SVAFDL-KNLTTILGRV------GEFRVTADQPFKLTP-----------IIPEKEES--------------------------------------------FI-GKT-YLGL-------DAGE------RSG----VGFAIVTV------------------------------------------------------------------------------------D-GD---------------------GYEVQ----------------R------------------L-------------G----------------------------------VHE---------------------------D-------------------------------T-------------------QLMALQQVASKS-LKEPVFQPLR-------------------------KGT--------------------------------------------------------------------------FR-----------------------------------------------------------------------------------------------------------------------------------------------QQ-E----RIRKSLRGC-------YWNFYHALMIKYR-----------------------------AK-VVHEE-------SVG-SS----GLVG--------QWL----------RAFQKDLKKADVLPKKGGKNGVDKKKRE----SSA----------QDTLW---------------GGAFSKKE-----------------------------EQQIAF--EVQ-------AAGSSQFCLKCGWW-FQ-----L---------------GMR--------EVNRV-------Q-ESGVVLDWNRS----------------------IVTFLIESSGEKVYGF----------SPQQ--------------LEK------------------------G-FRPDI-------E---------------------------------TFKKMVRDF----MRPPM--FDR---KGR----------------------PAAAY---------------ERFVLGRRH-R------RYRFDKVFEERF------G-------RS------ALFICPRVGCG-----------------------------------------NFDHSSEQSA---VVLALI------------------------------------------------GYIAD-K----E--------------------GMS--------------------------GKK--------LVYV-------RLAE-------------LMAEWKLKKLERSRV---EEQS-------SAQ----------------------------------------
>CasY.4
-------------------------------------------M-------------------------------SKRHPR----------------------ISGVKGYR-LHAQRLEY------------TGKSGAMRTI-----KYPL-----------YSS--------------------------------PSGGRTVPREIVSAI----------NDDY----------VGLYGLSNFDD--LYNAE-------KRNEEKVY-SVLDFW-----------YDCVQYGAVFSYTAP---------GL--------LKNVAEVR--G-GSY-----ELTKTL---KGSH------LYDELQIDKVIKFL----NKK----------------EISR-----------ANGSL--DKLK----------KDIIDC-------F-------------KAE--------------------------------Y-----------RERHKD-----------------QCNKLA----------------------------------------DDIKNAKKDA-----------------------------GASLG--------ERQKKLFRDF----FGI----S-------------EQSEN-D------KPS-------F---TNPLNLT-----CCLLPF-DTV----------NNNRN-RGEVL--------------FNKLKEYAQKLD----------------------------------------------------------KNE-------------------------GSLE---MWEYIGI--GNSGT-------------------AFS----NFLGE---------------G--------------------FLGRLRE---------------------------------------------------NK-ITE-----------LKKAMMDI---TDAW--RGQ-------------------EQEEEL--------------------------------------EKRLRILA-ALTI-------------KL-REP----------------------KFD----------NHWGGY-RSDIN------------------------GKLSS-W--LQNYI--NQTVKIKED----------------------LKGHKKDL-K--------------------------------------------------------------KAK-EMINRFGE--------------------SDTKEEA-------------VVS---------SLLESIE----K-I----V-P------------------DDSA-DD------EKP-----DI---------P-------AI------AIYRRFLSDGRL---------------------------------------TLNRFVQREDVQEALIKE---------------RLEAEKKKKP---------------KKRKKKS------------DAEDEK---------E-TIDFKE--LFP--------------HLAKPLK------LVPNFYGDSKRELYKK--YKNAAI--------------------YTDALWKAVEKIYKSAFSSSLKNSFFDTDFDKD--------FFIK--------------RLQKI-----FSV--YR--R---F-------------NT-D-------------------------------------------------------------------------------------KWKPIVKN------SFA------P---------------YCDI------VS-LAENE---------------------VL------------------------YKPKQS-------RS-RKSAA-------------------------------------------------------------ID-----KNR-------------------------VRL-------------P----------STENIAK-AG--------IALA-----R------ELSVA--------GF--------------------D-WKDLLKK------------EE-H-----------------------EE--------------------------------YI-------DL-IELHKTA----L-ALLLAV------TETQ-----------------------------------L---------DIS----A------LDF--------VE-------------------N------GTV--------------------------KD-----------FMKTRDG---------------------------NLVLEGRFLEM----FSQSI---VFSEL-R------------GLAGLM---SR-KEF---ITRSAIQTMNGKQA----------------------------------------EL----LYIPHE--FQS---------AKITT----PKE----------MSRA--FLDLAPAEFATSLEPESLSEKSLLKLKQMR-YYPHYFGYELT-RTGQGIDGG-V-AEN--ALRL-------------E--K---SPVKKREIKCKQYKTLGRG--QNKIV-LYVRSSYY-QTQFLEWFLHRPK-NV-----QTD--VA-VSGSFLIDEKKV-----------------------------------------------------------------------------------------KTRWNY-DALTVALEPV-----SGSERVFVSQPFTIFP-----------EKSA---------------------------------------E--------EE-GQR-YLGI-------DIGE-------YG----IAYTALEI------------------------------------------------------------------------------------T-GD---------------------SAKIL----------------D------------------Q-------------N----------------------------------FIS---------------------------D-------------------------------P-------------------QLKTLREEVKG------LKLDQR-------------------------RGT--------------------------------------------------------------------------FA-----------------------------------------------------------------------------------------------------------------------------------------------MP-STKIARIRESLVHS-------LRNRIHHLALKHK-----------------------------AK-IVYEL-------EVS-RF----EEGK--------QKI----------KKVYATLKKADV---------YSEIDAD----KNL----------QTTVW---------------GK------------------------------------LAVAS--EIS-------ASYTSQFCGACKK---------L--------------------------WRAEM-------Q-VDET-ITTQEL-------IGT------------VRVIK-------------------------------------------------------------------------------GG---------------------------------TLIDAIKDF----MRPPI--FDE---NDT----------------------P---F---------------PKYRD------------FCDKHHISKKMR------G-------NS------CLFICPF--CR-----------------------------------------ANADADIQAS---QTIALL------------------------------------------------RYVKE-E------------------------------------------------------KKV--------ED---------------------------YFER-FRKLKNIKVLGQMKKI--------------------------------------------------
>CasY.5
MAESKQMQCRKCGASMKYEVIG---------------------L-------------------------------GKKSCRYMCPDCGNHTSARKIQNKKKRDKKYGSASK-AQSQRIAV---AGALY---PDKKVQTIKTY-----KYPA-----------DLN------G------------------E-------VHDSGVAEKIAQAI----------QEDE----------IGLLGPSS--E--YACWIA------SQKQSEPY-SVVDFW-----------FDAVCAGGVFAYSGA---------RL--------LSTVLQLS--G-EES-----VLRAAL---ASSP--------------FVDDIN----LAQA----EK--------FLAVS-----------RRTGQ--DKLG----------KRIGEC-------F-------------AEG--------------------------------R-----------LEA-------------LGIK--DRMREFV----------------------------------------QAI-----------------------------------------D--VAQTAGQRFAAKLKI----FGI-------------------SQMP-E------AKQ-------W---NNDSGLT-----VCILPD-YYV--------PEENRAD-QLVVL--------------LRRLREIA----------------------------------------------------------------------------------------YCMGIEDEAGFEHLGI--DP--G-------------------ALS----NFSNGNP---------K-R-G--------------------FLGRLLN---------------------------------------------------ND-IIA-----------LANNMSAM---TPYW--EG---------------------RKGEL--------------------------------------IERLAWLK-HRAEGL-----------YL-KEP----------------------HFG----------NSWADH-RSRIF------------------------SRIAG-W--LSGCA--GKLKIAKDQ----------------------ISGVRTDL-F--------------------------------------------------------------LLK-RLLDAVPQSAP-----------------------------------SPDFI---------ASISALD----R-F----LEA------------------AESS-QD------PAE-----QV---------R-------AL------YAFHLNAPAVRS---------------------------------------IANKAVQRSDSQEWLIKELDAVDHLEFNKAFPFFSDTGKKKKKGANSNGAPSEEEYTETESIQQP------------EDAEQEV-----NGQE-GNGASK--NQK--------------KFQRIP----------RFFGEGSRSEYRI--LTEAP--------------------QYFDMFCNNMRAIFMQLESQPR----KAPRDFKC--------FLQN--------------RLQKL-----YKQ--TF------L-------------NA-R-----------SN------------------------------------------------------------------------KCRALLES------VLI------S---------------WGEF------YT-YGANE---------------------KK------------------------FRLRHE-------AS-ERS------------------------------------------------------------------------------------------------------------------S-----------DPDYVVQQA--------LEIA-----R------RLF----------LF--------------------G-FEWRD--------------CS-A-----------------------GE--------------------------------RV-------DL-VEIHKKA----I-SFLLAI------TQAE-----------------------------------V---------SVG----S------YNW--------LG-------------------N------STV--------------------------SR-----------YLSVAGT----------------------------DTLYGTQLEE----FLNAT---VLSQM-R------------GLAIRL---SS-QEL---KDGFDVQLESSCQDN-------------------------------------LQHL----LVYRAS--RDL------AACKRATC----PAE----------LDPK--ILVLPVGAFIASVMKMIERGDEPLAGAYLR-HRPHSFGWQIRVRGVAEVGMD---QGT--ALAF-------------Q--KPTESEPFKIKPF--------SA--QYGPV-LWLNSSSYSQSQYLDGFLSQPK-NW-----SMR--VL-PQAGSVRVEQRV-----------------------------------------------------------------------------------------ALIWNL-QAGKMRL------ERSGARAFFMPVPFSFRP-----------SGSGDEAV--------------------------------------------LA-PNR-YLGL-------FPHS-------GG----IEYAVVDV------------------------------------------------------------------------------------L-DSA--------------------GFKIL----------------E------------------R-------------G----------------------------------TIA---------------------------V-------------------------------N-------------------GFSQKRGERQE----EAHREKQR-------------------------RGI--------------------------------------------------------------------------SD-----------------------------------------------------------------------------------------------------------------------------------------------IG-RKKPVQAEVDAANE-------LHRKYTDVATRLG-----------------------------CR-IVVQW-------APQ-PK----PGTA--------PTA----------QTVYARAVRTEAP--------RSGNQED----HAR----------MKSSW---------------GYTWGTYWEK--------------------R----KPEDILGI--STQ-------VYWTGGIGESCPAVAVA-----LLG----------HIRATS--------TQTEW-------E-KEEV-----------------------------------------VFGR--------------------------------------------------------------------------------------------------------------------------------------------------------------L---------------KKFFPS------------------------------------------------------------------------------------------------------------------------------------------------------------------------------------------------------------------------------------------------------------------------------------------------------------------------------------------------
>CasY.6
MAESKQMQCRKCGASMKYEVIG---------------------L-------------------------------GKKSCRYMCPDCGNHTSARKIQNKKKRDKKYGSASK-AQSQRIAV---AGALY---PDKKVQTIKTY-----KYPA-----------DLN------G------------------E-------VHDRGVAEKIEQAI----------QEDE----------IGLLGPSS--E--YACWIA------SQKQSEPY-SVVDFW-----------FDAVCAGGVFAYSGA---------RL--------LSTVLQLS--G-EES-----VLRAAL---ASSP--------------FVDDIN----LAQA----EK--------FLAVS-----------RRTGQ--DKLG----------KRIGEC-------F-------------AEG--------------------------------R-----------LEA-------------LGIK--DRMREFV----------------------------------------QAI-----------------------------------------D--VAQTAGQRFAAKLKI----FGI-------------------SQMP-E------AKQ-------W---NNDSGLT-----VCILPD-YYV--------PEENRAD-QLVVL--------------LRRLREIA----------------------------------------------------------------------------------------YCMGIEDEAGFEHLGI--DP--G-------------------ALS----NFSNGNP---------K-R-G--------------------FLGRLLN---------------------------------------------------ND-IIA-----------LANNMSAM---TPYW--EG---------------------RKGEL--------------------------------------IERLAWLK-HRAEGL-----------YL-KEP----------------------HFG----------NSWADH-RSRIF------------------------SRIAG-W--LSGCA--GKLKIAKDQ----------------------ISGVRTDL-F--------------------------------------------------------------LLK-RLLDAVPQSAP-----------------------------------SPDFI---------ASISALD----R-F----LEA------------------AESS-QD------PAE-----QV---------R-------AL------YAFHLNAPAVRS---------------------------------------IANKAVQRSDSQEWLIKELDAVDHLEFNKAFPFFSDTGKKKKKGANSNGAPSEEEYTETESIQQP------------EDAEQEV-----NGQE-GNGASK--NQK--------------KFQRIP----------RFFGEGSRSEYRI--LTEAP--------------------QYFDMFCNNMRAIFMQLESQPR----KAPRDFKC--------FLQN--------------RLQKL-----YKQ--TF------L-------------NA-R-----------SN------------------------------------------------------------------------KCRALLES------VLI------S---------------WGEF------YT-YGANE---------------------KK------------------------FRLRHE-------AS-ERS------------------------------------------------------------------------------------------------------------------S-----------DPDYVVQQA--------LEIA-----R------RLF----------LF--------------------G-FEWRD--------------CS-A-----------------------GE--------------------------------RV-------DL-VEIHKKA----I-SFLLAI------TQAE-----------------------------------V---------SVG----S------YNW--------LG-------------------N------STV--------------------------SR-----------YLSVAGT----------------------------DTLYGTQLEE----FLNAT---VLSQM-R------------GLAIRL---SS-QEL---KDGFDVQLESSCQDN-------------------------------------LQHL----LVYRAS--RDL------AACKRATC----PAE----------LDPK--ILVLPAGAFIASVMKMIERGDEPLAGAYLR-HRPHSFGWQIRVRGVAEVGMD---QGT--ALAF-------------Q--KPTESEPFKIKPF--------SA--QYGPV-LWLNSSSYSQSQYLDGFLSQPK-NW-----SMR--VL-PQAGSVRVEQRV-----------------------------------------------------------------------------------------ALIWNL-QAGKMRL------ERSGARAFFMPVPFSFRP-----------SGSGDEAV--------------------------------------------LA-PNR-YLGL-------FPHS-------GG----IEYAVVDV------------------------------------------------------------------------------------L-DSA--------------------GFKIL----------------E------------------R-------------G----------------------------------TIA---------------------------V-------------------------------N-------------------GFSQKRGERQE----EAHREKQR-------------------------RGI--------------------------------------------------------------------------SD-----------------------------------------------------------------------------------------------------------------------------------------------IG-RKKPVQAEVDAANE-------LHRKYTDVATRLG-----------------------------CR-IVVQW-------APQ-PK----PGTA--------PTA----------QTVYARAVRTEAP--------RSGNQED----HAR----------MKSSW---------------GYTWSTYWEK--------------------R----KPEDILGI--STQ-------VYWTGGIGESCPAVAVA-----LLG----------HIRATS--------TQTEW-------E-KEEV-----------------------------------------VFGR--------------------------------------------------------------------------------------------------------------------------------------------------------------L---------------KKFFPS------------------------------------------------------------------------------------------------------------------------------------------------------------------------------------------------------------------------------------------------------------------------------------------------------------------------------------------------
>MG60-2
----------------------------------------------------------------------------------------------------------------------------------------------------------------------------------------------------------------------------------------------------------------------------------------------------------------------------------------------------------------------------------------------------------------------------------------------------------------------------------------------------------------------------------------------------------------------------------------------------------------------------------------------------------------------------------------------------------------------------------------------------------------------------------------------------------------------------------------------------------------------------------------------------------------------------------------------------------------------------------------------------------------------------------------------------------------------------------------------------------------------------------------------------------------------------------------------------------------------------------------------------------------------------------------------------------------------------------------------------------------------------------------------------------------------------------------------------------------------------------------------------------------------------------------------------------------------------------------------------------------------------------------------------------------------------------------------------------------------------------------------------------------------------------------------------LVKESK------N----------------NK-----NI--------------------K-LF-------------------N------------------------------------------------------------------LAYEWP------------------------------------------L-------------------------------------------------LNF--------------------------------------------------------------------------------------------------------------------------------------------------------------VN-----------------ENYRI--------------------SN----------LEKK-----------------------------YL-----------NL-------------VQ----------------KLL--I----DLKDKDY------KI-----------WKNHKT-----------------------------------W---K----YNLK----N------LSFLWD-----N--------------------F---GLWDNS------------------------ENKK------------IKNLED------------------------------------------LKIYF-----ND--SW-------------YKV----IQ-KDV---DLEKILKQVKAWE-------------------------------------LEIFQI------KSKDMP--------FH--KDFIN----DKN-CWIIEEAK-NEKSD---------------------------------------------GFKK-DLN-----TLYFEQFFQ-----------D--I--------------------AE---WNKK-TRIG-ADF-------KIRWINS-----SENN-DYGSFWGKEKNQLRHLSNKEN---------------------------------------------------------IEKF---------------------------------QNR-----------FKRDRYSIEFSINLNA-----------TNHLTE------ED---------FNTELSNKLK-----------EKR-----ETWSLR-ILSL-------DHGE-------SS----FLTYKIFE------------------------------------------------------------------------------------------------------------FSGENLEDIQIINTWWNFDNFQQ-----EWNWPNRL-----Q---------KNI-QI---------------DE------KLVSYEGQ-EILD---------------------------N---------------------------------------------------YITKYHLMIQDQ---KRERQVEEAIKHFAKKSISKIKEIISADTVDKNKEWVSDMT-------------KENVKKFIQYTIG---------------------------------------YKEVFSLSNEENSIRNKNKGSNKSIENKKNGVEYSKRIEEFFQNKRLDVISLWEDTIRFDKINIFHILDYEFHFSYIKQEEWFIQKFPDQENIKEKIDTYLKQIQELLHDESKLIAFCNEVKKSFDWVSLADIDKLYNTPFYSYKTNFSLQLEQI-NNLKKWYVSA-------LIGTISKWVRNWD----------------------------VDV-IALENN-----LLYY-GV-DNSKSFQ--------KHM---------WAENHATFVEALI--------------------NKL-----------SFCL-DKET-------NES------YQFCYPIKV-------AERS----Q--------KFKN-KNNG-ILIFVDEGITSLICPKCGQ----------------------------------------------------------------KLNRSKQ-------------------DG----DDHLH--------HND----------KNPAWDKC-------------------------------------QK--------------EPFE----------------------------I----------------------------------QKSKNIVG-------------------------------------------------------------E------------------YQG----------------------------------MRFHDWDDLAT---YNIAKK------------------------------------------------AKEYL-ESLPK-----------------------------------------------KE-DSE--------WSW--------KISG----------------NITFTQSK-------------------------------------------------------------
>MG60-7
-------------------------------------------V-------------------------------KD----------------------------------------------SEIW---------YAIKIV----SKLII-------------------DN-------------------------------------DFI-----------------------------------------------KKDTELHNRL-SQINRYNPNFWNFFE--LNTLNPFTVNR------------------------------------------------W--------KISE---------------------------------------------------IINSYEISLNQYK----------ETLVNL------------N--------KEA--------------------------------Y---------------------------------------------------TI-------------------------ANAILSDRYFENCR-------N--------------------------------QKESDGTVRYLFHIFSNCKNSS------------EKNVWQIN--------------------------------HLIL-----------------------------------------LVNKYESLKNGKKK-------------------------------------Y-----------------------------TNDEI---------------------EL--------------------------KIKRLN----------------------------------------KELR-QLAKVRSELLW----------------------------YQIHLIDNF---------QTEKFSF-----------LIQSWKYYFVWMKKM------------------WWENNLSQFQEFID--GLESG-----------------------------DDKLLYLD----------------------------------------------------------SMTWGGF-KRLF----------------------------------LSKQSD-------------------VVF----TDGIR-IKDLNRTI------------------------------------------------------------------------------------------------------------------------------------------------------------------------------------LAK---------------EE-------EIL-----QLKKWIIEKIEK-------------------------------------------------------------------------------------------------------------------------------------------------------DINIYISKVTNDIF---------NEINSKEKIKFIE------------------YLSQ--KW-KKVDN-------------------------------------LFKLWK------K----------------NR-----KQ---L------------------IY----------------------------------------------------------------------------------GKELKEFGNS------------------------------------------L-------------------------------------------------YNF-----------------------------------------------------------------------------------------------------------------------------------------------------------------DSIK------------EQFNL--------------------DK----------LEKE-----------------------------YS-----------DL-------------VQ----------------KLL--I----KIKDKKY------EI----------------------------------------------------W---K----NNFK----S------LSFLWD-----N--------------------F---------------------------------KDRK------------FENLDD------------------------------------------LKNYF-----ND--SW-------------YKV----IV-KNV---NLEKILKQVKAWE-------------------------------------LEIFQI------KSKDMP--------FH--QDFIN----DKN-CWIIEGVK-TEKGG---------------------------------------------SFKK-DLN-----TLYFEQFFQ-----------D--I--------------------AE---WNKN-TRIG-ADF-------KIRWINS-----SENN-DYKSFWKKEKNQLRHSNNKEN---------------------------------------------------------IEKF---------------------------------KNR-----------FKRDRYSIEFSINLNA-----------TNHLTE------ED---------FNTKISNKLK-----------EKR-----ETWSLR-ILSL-------DHGE-------SS----FLTYKIYQ------------------------------------------------------------------------------------------------------------VEGNKY---SIINQWWNFDNFKE-----VQDWEDKTTKR--Q---------ENM-QI---------------DE------EKVLYKDQ-KILD---------------------------S---------------------------------------------------YITKYHAMIQDQ---KRERQVEEAIKHFARKSISKIKEIISADTIDKNKEWVSDTT-------------KANVKKFIQRSI---------------------------------------------------DKTWNKEKDSIVSVLGK-------------------------------------------FYFDYNKYS--FKKYFPDQENIKEKIDTYLKEIQELLDDESKLIAFCNEVKKSFDWVSLADIDKLYNTPFYSYKTNFSLQLEQI-NNLKKWYVSA-------LIGTISKWVRNWD----------------------------VDV-IALENN-----LLYY-GV-DNSKSFQ--------KHM---------WAENHATFAEALI--------------------NKL-----------SFCL-DKET-------SES------YQFCYPIKV-------KDR-----K--------KLKD-KNNG-ILFFVDQDTTSLICPQCE-----------------------------------G-----------------------------KLKRDKA-------------------DW----EDYLY--------HND----------ENLAWDGC-------------------------------------EE--------------DPFE----------------------------I----------------------------------KKSEGKKW-------------------------------------------------------------E------------------YNW----------------------------------IIFENWDDLAT---YNIGRK------------------------------------------------GVLML-EKIKE------------------------------------------------N-PEE--------TDL--------LIRD----------------NDWDGLVK-------------------------------------------------------------
>MG60-3
-------------------------------------------M------------------------------------------------------------------E-------DL---KNLF---------EVKKTV-----RFEL-----------KPY------I------------------ETR----------------KYL---------------------------------------------------KWNNDY-STLNSY-----------ISHIKMEEFEK---------------W-------FD-----------------------W--NEFCKSQYSD-FLD-----------------------------------KTEYISE-FLEEVINELNKKNNDKK---------RKSIQFN-------F-------------KWF-------------------------KWV----F---------------KNI---------------PSLKNIE--------------------------------------SFPRLKEKIEEMT------------------------------------------ESYKSSITF----FDFKKDND-------------DKQSN-Q----------------K-----QSDVSKEL--RKLA-Y-LNR--NFLTIFKYLWSNN------------GNETDEG-ILKKYEEVKNKL---------------------------------------W----------------------------ENFKKL--------NS-----------SI----IASHQNETSGACIWKY---------TLN--KYSLFRRETRK------LKEK-----------S-----RK---SKKAIDKDVDFIIKNW-IYDDKWFEIKLKKEDITNITL--KTDFSDNF---------EKH-IESLW---------LQYKLENF----------------------------NFNRSLDEV--------------------------------------IEELDLIN----------------AQLLNTYI---------------------TYF----------KEEYEEFWESLLD-------------IEFQTE-----FKIDNEWN-NKPFNIYNNKSKP--------------------------PKIRKL---------------------------------------------------------------------WYFSNEEGK-------------------------------------YITLNQW-------QTLEWYE--YLN-L----L------------------DLEQKD---------LTD---------------EE---------------KYQKKLANKFLQ--------------------------------------------------------------------------------------------------------------------------------I------------IFKQ---DF------INRDYNNIK---------QFRDKLSKYR-GK---LRQDVKNSEREFISEGMIR--YF-------------------------------------WS----ILEKDWN----------YFLALT------EK-----VD---INW-------ENKIDSIE-NI------EIENT-----------------LNDNC-------------------------------------------IEW---YFKIYKYH------QL-------SF------------------------SA-I-----------------------EKLC------------------------L-----------LKD--------------------------------------------------------------------------------------------------WPD-------------------------------------------ADNEKLI------------KYWDKY-----------------------------K-YQKKDF-------------KDYK-----------------------DKS------------------------------DFL-------SL-FKKQ-------IIDLVYLLK---SDNKYN-----------------------------------W-----------------------YDF--------SS-------------------F-----LPKI--------------------------EK------------FNSVEQ------------------------------------------IIEFI-----DH--NF-------------YKL----EE-KYI---SEEKLFKLADNKD-------------------------------------ILLFQI------YNKD----------FNIYDEIFL----SNE-----ENIKE-EKYS--------------------------------EKRKLLEIIDRKKDAKP-NLF-----TLYWKDIFK-----------N--E------------------------------AFLG-QEW-------GVFFRKA-----DLEK-------------------------------------------------------------------------------------------------------------------EEKR-----------FRNNKFLVSFDVRFYKWKTI-WDVKICDKKAQKTE-KSYKK---I-TLNYFNEIINK---------------D---------KIT-ILGI-------DRWSISSAINEK-TKIAMLWFCVITL---K------------------------------------------------------------------------------------------------------KEKSNYI--------------LED-----IV-----------R--------TWDI-N---------------------------------WLIKETIKERNVNYIEFWKPVKKA--SGIKID-----------------------------------------------------IDFKNVLLE--LKNNIMQEIE-------------------------KKW----------------------------------------------------------------------------QD--R------------------------------------------------------------------------------------------------------------------------------------------RDLQRI-LDKKIWLTSF-------LVNEIQKVIVEYD----------------------------VNY-VALEN-------LDN-IF----NSTN----KISFKKELEINTL---SNYLYQNFETQLL--------------------NKL-----------QLFT-TKTN------------YNNKKQFIPNFKIDELKELPSNNWFLHTKTW-KTIEHDFKDFKILW-NTIFVWTAGTSSECFNCWEKIKK--------------------------------------------------HWLICKN--CNID-----------------------------------------------------------------------------------------DRLKL------KD--------YQENF--------------------VSKSILQNM-------DLQ----------------------------------------------------------------------------------------------SDS---------------K---W-------------------------------------KKLFNNDVRAW---LVIAKK-------------------------------------------------------------------------------------------------------------------A-----------------------------------KEYLEFLEKQKN------------------------------------------------------NNS
>MG60-1
-------------------------------------------M---------------------------------------------------------------VNLE-------SF---KNLY---------EVRKTV-----RFEL-----------KPY------K------------------KTR----------------EIL----------------------------------------------------KDNNY-QSLDSY-----------IKHIKD-EFED----------------------GFD-----------------------W--NDFCL-KYED-FLK-----------------------------------ESKKYY--FLLQINAEIQK-RNETT---------KKNIYFD-------F-------------KKS-------------------------KGI----F---------------KNI---------------PSLKKIQ---------------------------------------FE-LKSKLLEIQ------------------------------------------DEYQNYFNF----FDQLQDKQ------------HKN----E----------------K-----KSDISIHL--RKIA-Y-LNR--NLFTIFNFFDIYK---------------THKE-ILDEYKEIIDY----------------------------------------------------------------------DFEKLNN-------------------SI----IASHENEISGACF-KF---------TFN--KFALFRREASP------LKEN-----------FEA--------NKQVLQKAVATMVENGEIVNDN-TIAGINTNQIHSLTLQKKNCYSLKF---------EEE-I-T-----------LQGRLEKF----------------------------NFNRNLDEV--------------------------------------ISELDDIN----------------GQLLNQYI---------------------QNF----------VNGYKND-ENVLE-------------VSFYTD-----HEGNKIFDKSKKYDSYENGQKKEKF----------------------YPSLVKLDLE------------------------------------------------------------------QFVEAQKRN-------------------------------------QIKIQPG-------QTLK-YQ--YLN-L----L---------------------KAD---------LTD---------------EE---------------KEQKKIVNKFLQI--------------------------------------------------------------------------------------------------------------------------------------------LFKQ---KF------INPDYNTIK---------EFRDTLAKHR--K---LRQNVRTSEREFIQEAMVR--YY-------------------------------------GQ----ILEKNGC----------YFVALF------DK-----DK---LQ------------NDIK-NI------VTDSQ-----------------IKDK--------------------------------------------MEGN--YFKIYKYS------QL-------SF------------------------SA-L-----------------------EKLC------------------------L-----------SKD---------------------------------------------------------------------------------------------------DL-------------------------------------------LSNSSLQ------------KAWDKY-----------------------------K-NQKKDIE-RCDFH------KN-Q-----------------------DKSCTS---CKSN-EMQMRR-------------SFL-------KA-FKMH-------ILQALEKLK---NDEKYK-----------------------------------------------------------EDW--------S--------------------Y----L-YEL--------------------------KQ------------KNSVED------------------------------------------IVSFI-----NQ--KF-------------YKL----EE-KYI---EQEEVFKLADT-E-------------------------------------ILLFQV------YSKD----------FNIFNSDFV----SDE-----ENLRDYEKDT--------------------------------ESQKTIGTSKREDGKQE-NLF-----TTYFKNIFK-----------DD-E------------------------------TFLG-QE--------GIFFRKA-----DSES-------------------------------------------------------------------------------------------------------------------DKKR-----------FRSDKFFISLDILFNKGKQN-NNAKLCESKEEKSK-KHVKN---T-TLNIFNSIKNK---------------D---------EIT-IM-I-------DRGSLSDELSVKNTKISML-YVIITL---R------------------------------------------------------------------------------------------------------KEDKQYV--------------LKE-----IK-----------K---------SDI-N----------------------------------FIRGKGGG--------WKIVGKG--QNMSSE-----------------------------------------------TNAKDYIDFKKILSN--LKEEIQKELE-------------------------KNN-------------------------------------------------------------------------------VK------------------------------------------------------------------------------------------------------------------------------------------RNILKI-IDKKE-ITSL-------LISAISQLIQEYN----------------------------VDY-IALEN-------LDN-IY----EDDK------SFKKIMEERTL---STYLYQNLEVQLF--------------------KKL-----------NYIY-LKNE------------KVQDRQIFPICSIDEVKNLDSKNFFKIKES------SNYDDYKMI--NIVFVKTSGTSSTCFNCENTIKK--------------------------------------------------HGVVCKN--CKISVKHD-----------------------------------------------------------------------------------G-SKLDL------KD--------YKAKF--------------------VSKNILEKQ-------NIQ-----------------------------------------------------------------------------------------------------------------------------------------------------------QDFNNDARA----LYIAKK-------------------------------------------------------------------------------------------------------------------A-----------------------------------KEYLEYLFSH-----------------------------------------------------------
>MG56-2
-------------------------------------------MN-------------------------------------------------------------------------KY----------------QKTSAI-----RLAL---------------------------------------KVN----------------ENF------------ESN--------L------KNAIE-TYKKNT-----ADPEELCSRLIEILKKV-----------IELFDKEEVKKDEYK---------SLL--------------------------------Y---KL---KLSPHIIG-----------------------SEF--------------------GLFISGSGRADSLR-------LNSRKLKGF-------F-------------STL--------------------------------F---------------KKTN-----------------ESLI-----------------------------------------SLEKQLTEKN----------------------TPNFSPKNTR---KILD--E------------IFKSSLDIE-------------HELLK------------------RKAPTLKEAID-------------------------------LIQKQ------NYHSDDL-VPQEFAELQKTLAKLS----------------------------------------K------------------------ILDKLKE-------------------SL------SIFHEVITA--------------SLN---EHTLTRQT----------------------------------TLEEREKKIKE----------------------------------------------EED----K----------LTQKVWAG------------------------------------------------------------------------DL-KDNLNYIS-RFVA--GHKNAFKATMNYLGKSI--------------------NDNFITVEE-----AGKWTKKFYKII----------------------------------AEGYK--TEIKGLKKE----------------------VDELAKQI-------------------------------------------------------------IGSDLE-EFVKSNKDKIRV---------------------------------NKIKIDQNIKN----SAINIFK----KYLP--DL--------P----------------SN------IKD-----DFLI---------------KFLR---NRILKVLIDNLIG------KENKKYQIKPERK-------------------NAANELAKIIN--------------------------------------------------NKSEDNLEESQIIEILLNKKQKAAHTAGTNYTH---IINKSNFIQ----N--KNK--VAKYIGNIK---------AKIATYKKDK--------------------KNLSH---------------------------------------LALL----VLDKKDE-----N----FDLLLV------PK-----K-------F-------------KKEF---L-YTLER------------------LNEP--------------------------------------------------VGDKKIYK----IESL-------TL------------------------RS-------------------------AKTL------------------------I----S-------AN----------------------------------------------------------------------------L----------------------------------------------------------------------GELI------------PFFK---------------------AGKWH-----TIFAFKAFLIKYL--LDAGSINSTK-------AAALKC----------KV-------VEE---FK----------------KLI-------EY--------A--SLGGQ----------EQKEADK--------------------------------FIGVVDKLICNSK----N-----RFSH-------IELSHS----------------F-----AEKS---I------------------SIVEKD------------YSDVAD------------------------------------------FKKDF-----TEL----------------YNFVLV----ANV---NSGKLIKLIQEAQKK--------------------------FNNPNNLQFSNLFLL------TSSGV-------------------------------------KG----------------------------------------------NYRQ-NRR----YLKEEKELLQSI------KKQDF-ES-----------------------------IRLN-PEI-------KIFLELGLDTQ-SSEELK--------------------------------------------------------------------------------------------------------------ELASKTR-----------RGKDRLSIVFTITKNAKEEEDFLPAFAQDEDLETR---IFE---------LNKVVNENLK------------NAV-----------RIGL-------DRGE-------SE----LVSAVFGKI-----------------------EEGRVKFQKIQVYYIDY------KKIFDE----NQEGA---VKIFLNPSLLFDENKPYTKYTKHLIEK---EISQENLSYAK-VIKDKVIMNA-------------D-----ISSVVN-------QLMYITF---ADL-NIEQVENLIVAEPG---------------FVDKTKTIQ------------------------LKFN----------------G----------INSKKFGINASYL------YLNGNITEDVKENFISAFLIKVLEHKLK-----------------------------------------------------------------------------------------------------IFNE-----------------------------------------------------------------------------RVLP------------LIKIGQ-------------------------------------------ISIDTLPKNTKEALASN-------IAGVIAYLIEKEF--------------------------NNQAI-IHLED-------LSA-QF----KDDH--------SKN---------GRAISREFEWALY--------------------RRL------------------------------GKIENDFDLVPPKLG---------------Q---TIYFAEIKKLKQAG-IIKYLPTGKSSSFCPECLQFNFT-----------------------------------------------------------------------------------------------------------------------------------------------------------------N-KD---------------------------------GIKKYIKIT--------------------------------------------------------------QKCQFCD----FEI---------------------G-------NN-E-------------------------------------------------------LGIDSPDTLAA---YNLIYP-----------------------------------------------------------------------------------------------------------EFERR-------------------AINN------------------------------------------------------N------------------------------
>US_2019_0048357_A1_236_cms1_Benson_Hill
-------------------------------------------M-------------------------------NKNNM---------------------------QKMR-------DC---KIPF---------ELRKTI-----RFNL-----------QPK--------------------I--LKRPH----------------ELT------------EN----------------------------------DNDSLTEQIAKFTNEYE--------FVIQNLERLVFFT---------------------------------------------------SE----------------------------------------------------------------DGQKKELR----------KKVYVK----HAWL---------RNYTKTE--------------------------------F--------------YDGK------------------DCIL-----------------YNKN------------GIK--RSNQIS--------------IA-------------------DNNV---KFLE--N------------YFTNWINEN-------------NECVQ-KLQR-YLERPEYK----QKR---FSEFAYWI--QKVL-----KRSNFEAIFELFNS---NIQ--------HKSSDKD-ISAIKKELVAIKPLLK-----------------------------------------------------------------SLTNE----LLPSQSLGVEIERA----------------------------------SFNYYTVNKKPRNY-------------------------------------------------------------------------------------------SEE---------------IKNKEQEK----------------------------------NKK----LFS-------------------FNKQSKKMFIL-DNKIKFLK-ED-------------IRQLNDDY------------------FVEEIFSKEKKV----IKDFNHL-----KISK-AYKF-------------------------LKEYKA-NEKSRFYELL---------------ESGKT-SEEIKAEC----------------------------------------------------------------PLF-------------------------------------------------ECSD--------KNFNKIK----D----------------------------------------LTN-----RIER---------------TK-----DEDLRENLKE-------------------ERG--------------------------KHFDVVG-----------------------------------------------EEGNM---------CSFDK-----------YKK----FCA--LFQ----K-------IAMQLGRVK---------ANVKSLEKEKIDA------------------ERLQ--SW-------------------------------------AV----ILEKDN------Q----KYILTI------PRD----SW-----------------GNLREAKWFI-----DS------------------LQN---------------------------------------------ESST--EWKLHSFE------SL-------TL------------------------RA-L-----------------------DKLC------------------------F-----------GSD--NT---------------------------------------------------------------------------------------------------------------------------------FSLAIK--------GELK--------IKNSVFFD---------------------GEK---------IKRK---------------DQ------------FS-----------KDGL-----------------------------ELI-------RF-YQTV-------L-EL-----------ETTRKTLA------------------------------------------------------IEN-----------------------------F------KGL-------------A--------EVIEKD------------YENKED------------------------------------------FEKDL-----KK--A------------C-YYK----KT-VLI---SEQTKNEIIEKYQ-------------------------------------GNLYKI------ISYD----------LE-----------KDD----HEDIAKLDNKKE-------------------------------------------FNRNNLETH-----TKYWLYFWTR----------E-----------------------NA--KSNYH-VRLN-PEF-------RINFVEE-----RTGELE----------------------------------------------------------------------------------------------------------GKQLGALNKNR-----------KKNNKFLLSTTITLWAHEKN-IDLAFKTTDEISGF---IDS---------YNKKFNQKIK--------------------PFDIY-YYGL-------DRGK-------RE----LLTLGLFKF--SETEKVQYIMENGVVGE-----YNKPEFIDIAAYQIKP------EKYLEK----NDKG----RVVYKSASEFV--------EDSDVVEKISIKSCF-DMSCAK-LIKDKIIING-------------D-----I------------ATY-------LEL-K----------------------------LVSALRKIYEGT--------TRGKFMSD----NICFDAEKGALF----LNIK-------------NKGELKNEYLYFYDDRFK--NILSLEKIKEELQN--YYDALREKKA-------------------------VEI---------------------------------------------------------------------------------------------------------------------------------------------------------------------------------------------------------------------------IEINRI-NNLRDALCAN-------AVGILSYLQKRYF-----------------------------GM-MCFEN-------LNL-----ENKNKR-------ISEF---------AGFLASRIEWKLL--------------------QKF-----------QTLS-----------------------LVPPIY----------------KQ--AMTLQSNGKINQLG-IVAYINTEGTSSECPHCGTKNSD----------------------------------------------------------------------------------------------------------------------KSDKWHSH------------------------A-YKCKN-----------------------------------------------------------------------------------------------------------------------------------------------------------THCN------------------FDSSDK-----------TKRRGL--------------VGLDNSDSVAA---YNIAKR------------------------------------------------GL----QKVVEG-----------------------------------------------------------------------TV---------------------------------------------------------------------------------------
>WO_2019_214604_82_cms1_Benson_Hill
-------------------------------------------MAGTPYTGHVACKYCKITSWATYDRI----KINKINMN--------------------------QSFI-------NG---QNFY---------ELRKTI-----RFVL-----------DPK--------------------T--LKRPY-----------------------------TPSS----------------------------------DEVNLEEQLNNFIEKYQ--------QGINDFKYIVYFG---------------------------------------------------PK----------------------------------------------------------------TAETKELN----------KKISIK----HSWL---------RNYTKSE--------------------------------F--------------YSIK------------------DKLI----------------QLDYN------------G------NKAS--------------IG-------------------NSNL---KFLN--E------------YFENWISEN-------------QECAD-ALKN-CINAPAEK----QKR---KSEAAHWV--RKLT-----KRSNFECIFELFNG---NID--------HKNSNDD-IEKIKHCLNECKTLLT-----------------------------------------------------------------SLEKM----LLPSQSLGMEIERA----------------------------------SLNYYTINKKPKNY-------------------------------------------------------------------------------------------DED---------------IAQKASAL----------------------------------NEA-----YQ-------------------FKADDKAF----LNRVGFSD-DG------------------------------------------------------------------VPINE-LKEA-------------------------MKKFKA-DQKSKFYEFV---------------NQKKS-YSDLKKND----------------------------------------------------------------DLK----------------------------------------------LLNDISE--------EDFNKFK----E----------------------------------------TQD------------------------KM----------------------------------TRG--------------------------KHFQF----------------------------------------------------------------SFPN-----------YKKSEKNFCD--LYK----N-------VAVAFGKIR---------ADIKALEKERMDA------------------EKLQ--CW-------------------------------------AV----ILEKDN------Q----RYVVTI------PRD----AN-----------------NNLTNTKQYI-----DN------------------LQN---------------------------------------------EEND--QWILYAFE------SL-------TL------------------------RS-L-----------------------DKLC------------------------F-----------GLD-KNT---------------------------------------------------------------------------------------------------------------------------------FIPAIT--------GELY--------QKNNSFFE---------------------KGL---------LKRK---------------DQ------------FS-----------QNGT-----------------------------DLA-------AF-YKTV-------L-EL-----------DSTKKMLG------------------------------------------------------INK-----------------------------Y------ADF-------------K--------AFISKE------------YTALED------------------------------------------FEKTL-----KE--T------------C-YFK----KR-VFI---SEDTKNKLINDYQ-------------------------------------GNLYKI------TSYD----------LE-----------KDD----SEALGTLINKKQ-------------------------------------------FNRASPEIH-----TKTWLDFWTA----------D-----------------------NE--TDKYP-IRLN-PEF-------KISFVEK-----QDKDLN----------------------------------------------------------------------------------------------------------MRNLGLLNKNR-----------RLKSQFLLSTTITLLAHEKN-ADLHFKKTDEIQTF---INS---------YNQEFNKKIK--------------------PFDIY-YYGL-------DRGQ-------KE----LLTLGLFKF--SENEKVSFTKQDGTVGE-----YSKPKFIPLDVYQIRE------GQYLTK----NKKG----RLAYKSIDQFI--------DDEKVIEKLPVNSCL-DLSCAK-LVKGKIIQNG-------------D-----V------------ATY-------LEL-K----------------------------RVSALRKIYENT--------TRGQFKTD----RIGFNKDKGCLF----LDIE-------------NRGKLENNNLYFYDNRFA--EILSLDSIIKELQD--YYNEVKNKQN-------------------------IEF---------------------------------------------------------------------------------------------------------------------------------------------------------------------------------------------------------------------------ISIDKI-NHLRDALCAN-------AVGILAHLQKTHF-----------------------------GV-IVFEG-------LDA-----RHKNKE-------TTEF---------AGNLASRIERKIL--------------------QKL-----------ETLS-----------------------LIPPQH----------------RQ--IIDLQNSKQIKQTG-AVLYIEEKGTSANCPHCETANPD----------------------------------------------------------------------------------------------------------------------KSEKWLAH------------------------N-YKCKN-----------------------------------------------------------------------------------------------------------------------------------------------------------SNCN------------------FDASEI-----------SKRKDL--------------IGLDNSDSVAT---YNIAKR------------------------------------------------GLLEMNQKIEQS-----------------------------------------------------------------------KVSR-----------------------------------------------------AD-----------------------PKKKRKV
>US_2019_0048357_A1_50_cms1_Benson_Hill
-------------------------------------------M-------------------------------STIITA--------------------------KQLE-------AL---ADIY---------QTRKTI-----RFNL-----------LPV------S------------------LSH----------------KKT------------------------------------------------SEDEFKIALGQLIENYK--------QVVNNFNDTVFSC---------------------------------------------------------------------------------------------------------------------ENEIEILN----------PRIKIN----CRWL---------KVYTKQD--------------------------------F--------------YQNA------------------LRLK---------------------------------------NKNID-----------------------------------LGEA---DFLL--E------------IFQEWSKRNWS-EEVC-TEIEKPGILN-EIEE-LKNQPLNC----QKR---KADFAYWV--HQLQ-----TRNNFPFIHELFE----NINDE-----MGGENDER-IANTKKILDICEGCLK-----------------------------------------------------------------KIDDY----LLPSQSLGQEIERA----------------------------------SLNYYTINKESKYY-------------------------------------------------------------------------------------------ENE---------------IKNKEKTL----------------------------------EEPPT--SLR-------------------FYKDTNFLKNI-SKDLPFF-----------------IESLNKSI------------------PENAKFIASVGD----PNKAENW-----SLAQ-AYQI-------------------------LKFYKG-KQKSNLMEFV---------------SQKPS-FSELQKEK----------------------------------------------------------------GLS-LMKKIKDKR---------------------------------------RSNE--------QVFQDFITLAKE-I------------------------------EQ------LGTEKFRLDINS------ENYP-----QQ-----SIALRKKIKETTQ----------------KRN--------------------------KYFIYN----------------------------------------------------------------FTE-----------YID----FHK--GFD----E-------IAKEFGKIN---------ADIKGLKKENIDA------------------ERLR--SW-------------------------------------AV----ILEKNS------Q----HYLMTI------PK-----KD-----------------GKLPEAYREI-----KS------------------LRS---------------------------------------------ESGE-NLWTLSVFE------SL-------TL------------------------RA-L-----------------------DKLC------------------------F-----------KKI-DNT---------------------------------------------------------------------------------------------------------------------------------FIKSIE--------KELR--------GKCPEYFK---------------------RGK---------FMLK---------------SE------------F------------KDGQ-----------------------------PPA-------EF-YQAI-------L-SL-----------ETTESVI-------------------------------L-----------------------VNE-----------------------------YLRDEK-RDI-----------------------LLEKK------------FTSLQN------------------------------------------FQSEM-----EKI--------------C-YIR----KE-IKI---SQATKEHLEQKYD-------------------------------------ADTYQI------TSYD----------LE-------------------------------------------------------------------------KERQNPEEH-----TKIWKRFWN-----------Q-----------------------NK--KSGYV-TRLN-PEM-------IINYVEQ-----RIGSIK----------------------------------------------------------------------------------------------------------DKGEKEVKRNR-----------RKQAEYILALTITENNDKPK-TDMALASKDAVKKD---IEK---------FNTERNLILS------------N------DPYSFY-YYGI-------DRGQ-------KE----LITLGVFGF---ENQDIAVSGWD-KNGSLISKNYKKPRPVTIEAYELPQ------EKFLEEIEYTVSNGETRSFDAYKNIS-----------LCEHLLVRKDVDSCL-DLSCAK-LIKGKIVVNG-------------D-----I------------STY-------LQI-K----------------------------KTAAMRYITDGL--------AQHQFT------NVLIQEREGTLC----LEEE-------------KRGITTLVELYHFDSRFD--NLVDRANLKTELQE--HFDKIREENS-------------------------QGD--------------------------------------------------------------------------------I------------------------------------------------------------------------------------------------------------------------------------------YTIEKI-NHLRDAICAN-------AVGIIVHLLQKYP-----------------------------GL-ITLED-------LDI-----EHKSRE-------FSKY---------YGDVGSRIEIAFI--------------------NKL-----------QTLG-----------------------LVPPSC----------------KM--VIGMQSKKEINQLG-IIHYVKTDGTSGDCPHCGQRIDK--------------------------------------------KTK-----------------------------------------------------------------------DTNKWGKH------------------------Q-FKCDN----N----------------------------------------------------------------------------------------------------------------------------------------------G-------KSCG------------------FSTYED-----------KDHKEL--------------DFLKNSDDVAT---YNIAKL------------------------------------------------GFESI-------------------------------------------------------------------------------------------------------------------------------------------------------VV--------------
>MG26-2
-------------------------------------------M----------------------------------------------------------FFSFSFEMN-------DF---QNLY---------EVRKTV-----RFNL-----------LPV------S------------------HNY----------------QKP------------------------------------------------SEKQFKEDLENFILQYK--------QVIEKFSEIVFAQ------------------------D--------------------------------------------------------------------------------------------EDEKQILN----------RNTKIS----IAWL---------KTYAKQD--------------------------------F--------------HTNR------------------ENLI----------------KRKKN------------GQK--ANTYVS-----------------------------------LEET---EFLL--E------------RFQIFGEKN-------------GEIIK-NLEL-LKNQPLES----QKR---KSDFAYYV--HQVQ-----QRTNFVFVYEFFK----NAQ--------GKQSDTL-ITETLPLLKNCEKLLQ-----------------------------------------------------------------NLENY----LLPMQSFGQVIERT----------------------------------SLNYYTVNKKPKDY-------------------------------------------------------------------------------------------PKE---------------IKNLKNKK----------------------------------DEKIY--NLN-------------------KNQKFTIH----QSLSSFLI-KE-------------IKNLDDEY------------------FVAENFNGTEKF----IKDWNHL-----KLQY-AYKF-------------------------LKEYKA-QQKSKLFELV---------------LGQKS-QAMIMQEV----------------------------------------------------------------PLF-DFEDKKDGNGSV--------I---------------------------KTKE--------DQFQDFYDACIN-I------------------------------QN------KST-----EYEQ---------------SK-----DKKLKSEITTLKK----------------KRGN-------------------------DYFNVGD-----------------------------------------------VKKTK---------CPFPK-----------YIT----FCE--FFK----A-------VAMEYGRIK---------ADIKSLEKEQIDA------------------ERLK--SW-------------------------------------SV----LLEKEN------R----HFVMTI------PRD----KK---IKVFNEKEKKEIEEYQLPHVYRKI-----KQ------------------LKD---------------------------------------------SETP--IWTLYHFE------SL-------TL------------------------RA-L-----------------------EKLC------------------------F-----------GMD-KNS---------------------------------------------------------------------------------------------------------------------------------FITDPE-----LS-RELS---------SFTEYFE---------------------NGK---------LKRK---------------DQ------------MI-----------QKKTDG-SFDES---------------------ILI-------KF-YQKI-------L-SL-----------EATKKMI-------------------------------L-----------------------VKE-----------------------------YLPDEAIKKR-----------------------FRETK------------FETLKE------------------------------------------FQVAL-----EK--Q------------C-YIR----KA-IKI---SDQKKQELEKKYG-------------------------------------ANVYQI------TSYD----------LF-------------------------------------------------------------------------AQRKNEEAH-----TKLWKQFWS-----------Q-----------------------DE--KSGYT-TRLN-PEM-------KISYVEK-----REDSIK----------------------------------------------------------------------------------------------------------DKEGNEVKRNR-----------RKQAEYILSFTISENNNEPK-FDMAFADKEKVKAN---IEA---------FNTTLNDKIK------------G------NPYNLY-YYGI-------DRGD-------EE----LLTLGIFKF---EDQDISPSDSN-KSGT-----YKKPIPIDLEVWELPK------DKYLKLVPY---NG-TKYTEAYKNIS-YA--------DKEGLLQKKTIQSCL-DLTCAK-IIGKKLVING-------------D-----I------------ATL-------MNL-K----------------------------LENAKRKIIEGID-----TLINVKTNKKG-IKMAKIQHKPKSKNKAEHFELSIT----------LEDGNTKSLIVYYIDSDFE--KNKIQPELEKILQD--FLTEIKNQGY-------------------------ISV--------------------------------------------------------------------------------N------------------------------------------------------------------------------------------------------------------------------------------IPIVKI-NHLRYAICAN-------AVGVLSHLQKKYF-----------------------------GM-ISFED-------LEI-----KKKNEH-------FAQN---------NTNLGSRAEFALL--------------------RKF-----------QTLG-----------------------LVPPNY----------------KM--VMSLQSKKEINQLG-IISYIKTAGTSSNCPHCEQSITD--------------------------------------------KVK-----------------------------------------------------------------------KEHKWKNH------------------------K-YKCDD---GN----------------------------------------------------------------------------------------------------------------------------------------------G-------NSCG------------------FSTYSESEIAQNAWSFSADKKGL--------------DFLESSDDVAA---YNIAKR------------------------------------------------GLELI-LKKPQS----------------------------------------------------------------------------------------------------------------------------------------------------------------
>US_2019_0048357_A1_34_cms1_Benson_Hill
-------------------------------------------M---------------------------------------------------------------AGFD-------KL---KNQY---------EVKRTI-----RFNL-----------TPV------H------------------FSY----------------KKI------------------------------------------------SSESFESKLKEFVSVYG--------DVIDSFKRMMFIE---------------------------------------------------------------------------------------------------------------------EYGEISLN----------RDIHVR----HEWM---------KIYAKQD--------------------------------F--------------HLNK------------------EIIV----------------RYRKNRK----------GENIKSNTDTS-----------------------------------LEKT---PFIF--D------------LFNKFLMDNLS------SDDYKDGILS-NLEV-IIREPLDE----KSG---KSNLSYLL--NKIQ-----KRSNFEFIYQLFK----NMQ--------SKKSDFE-IEECKKKLDRCKELLL-----------------------------------------------------------------SLNHY----LTPKNSSGLEVERT----------------------------------SLNYFTVNKKPKDY-------------------------------------------------------------------------------------------KGE---------------KKRIYDKK---------------NIPIN--------------NRV-----LNGN-----------------------------QSKYNEVL-KE-----------------------------------------SGFYNRYN------KKNFSDF-----SLEE-FYKN-------------------------LKEFKA-EEKSKFFELI---------------NFGAS-LNRINEDI----------------------------------------------------------------PLF-ELSDIERGKNKE------------------------------------------------LSFDSFQKETEK-I------------------------------KK------LSD-----DLNG---------------QL-----NDTLKKEIKELKI----------------KRG--------------------------RFFNVND-------------------------------------------------DEN---------CPFQR-----------YIT----YTK--LYR----D-------VAMEYGRIK---------ADTKNLEKEEINA------------------ERLA--SW-------------------------------------SV----FVKIEN------G----YFLMTI------PKH----KD---------------NHSSLSSAYYDL-----KD------------------TKS---------------------------------------------VDG---EYNIYITE------SL-------TL------------------------RA-L-----------------------EKLC------------------------F-----------GLD-KNT---------------------------------------------------------------------------------------------------------------------------------FVNEDF-----L--EELN--------MLSPEYIVHK-------------------DGKK------S-IKRK---------------DE------------IL-----------KES-------EL---------------------KLI-------NF-YKKV-------L-SM-----------ITTKKRI-------------------------------L-----------------------IND-----------------------------F-KDNSCKDN-----------------------YLSGD------------IKTLRD------------------------------------------FQIAL-----EK--K------------C-FTR----KE-VRV---SKDFLNDFRNKYS-------------------------------------AKLYKI------TSFD----------LE-------------------------------------------------------------------------KRRENPESH-----TNLWEIYWT-----------Q--S--------------------NE---GGYT-TRIN-PEM-------RINFIDK-----REESIK----------------------------------------------------------------------------------------------------------DKSGNEVERNR-----------RKDKEFILSLTITEHNDKPK-FDMAFADKKKVIKN---IND---------FNTTLNSKLQ------------D------GKLGIY-YYGL-------DRGE-------AE----LVTLGAFKF---LDEIVKVD----TGCL-----YNKPKAVKIDVWELPE------DKLMEQVPYETKSG-TMYFDAYKNIS-----------KCEHLLIKKETESCM-DLSCAK-VINGKIVLNG-------------D-----I------------STL-------INL-K----------------------------LENAKRRINNHLY-----DFMKAKYKKDG-KVDIRIEYKEKTKNKPERFDLY------------INNGEFKELGIYYPKFAIE--KKIAMTQLDQYIVE--LRDIINNQKS-------------------------VGL--------------------------------------------------------------------------------N------------------------------------------------------------------------------------------------------------------------------------------IELEKV-NHLRDAISSN-------IVGILNFLYKDFP-----------------------------GF-ISLEN-------LET-----DDKNEK-------LGKS---------KVNLASRIEYKLL--------------------NKF-----------KTLG-----------------------LVPPNY----------------KM--VMSLQSKRDISQLG-ILNYIETSGTSSNCPHCGQSIND--------------------------------------------KER-----------------------------------------------------------------------EENKWRNH------------------------Q-FRCSH-------------------------------------------------------------------------------------------------------C-------------------------------------------G-----------------------------FSSYEN-----------EDHKGL--------------DFLNSSDDIAA---YNIAKR------------------------------------------------GLEYI-NSLKK-----------------------------------------------------------------------------------------------------------------------------------------------------------------
>MG26-5
-----------------------------------------------------------------------------------------------------------------------------------------------------------------------------------------------------------------------------------------------------------------------------------------------------------------------------------------------------------------------------------------------------------------------------------------------------------------------------------------------------------------------------------------------------------------------------------------------------------------------------------------------------------------------------------------------------------------------LRFVL--QKIS-----WNEVFKKIIKLFSLW--FVD--------HKNDVEI-VWKISEELWEFSEKIQ-----------------------------------------------------------------NAIEL----LRVNDSFWFPVEYL----------------------------------SLNYYTINKTPKEY-------------------------------------------------------------------------------------------DKE---------------ITEKQNNL----------------------------------EKL-----YE---------WG--------------------LSELYWID-KNQT-----------IEQLRND---------------------------------------------------------------------------------MKMFKA-RQKSAFLEFL---------------QMKNE-FSELEELK-T-----------------------------------------------------------YLNDIEKKYKQKKWSKYNF-----------YEELQNNTFEL-----------DSSDVDTDID-----KVFKAFS------L----I---------------------------------LFL-----ETE-------KD-------DY------EKLLNLTKKIEK------SS-----TLSERT-------------------SYKIERWEFFK--------------------------------------------------GKNEN---------WIFSEDRDT------SYDW----FCS--EFK----K-------VAISYWRLK---------AEKLSLERER-EQ------------------ARFE--RW-------------------------------------LA----ILSKDLD----WN----YYINSF------SN------------------------NDSKKAFEKL-----KN------------------INSTS------------------------------------------------GDYSYFIMK------SI-------TL------------------------RA-L-----------------------QKLC------------------------W-----------KENFKKT--------------------------------------------------------------------------------------------------------------------------------------------VV-NKIS------------EKFTK---------------VNENDTGRQ--------VRKF---------------KS------------FE-----------EIGD-----------------------------NIV-------EF-YVDI-------L-DK-----------QRTLDVS-------------------------------Y-----------------------RSW-----------------------------Y--EEWLKKL--------------------------------------KWAKDLDE------------------------------------------LEILL-----KQ--E------------T-YTL----EE-HKI---SKDDFEGILEDYK-------------------------------------WNSYKI------TSED----------LE----------------------------------------------------------------------------KNIETN---NFTKWWNIFWTI----------E-----------------------NK--EHKYI-SRLN-PEL-------VISLRAW---------------------------------------------------------------------------------------------------------------------EKVFKDRKKHR-----------KSDKSFLLTMSYSHYTDKSY-IDDAFIKDEERKSS---LEQ---------FNKHYNENHK-----------FDY------------IYWL-------DKWT-------NE----LVTLWIFKKVWDKLEKVNISE-------------------KIPVYRITEKWLKYSKKYSTRVDW---LGWEREIFLYKNPSLFIDE-----IDNEELFEKVNIDSCIWNLNCAK-LIKWNIILNW-------------D-----I------------NWF-------LSL-N----------------------------KIAAKRHLYDAI--------TKGFMLKD----KITFDEVKNNFY----YEHT-------------LAWKKFNKVVFYLDS-FE--SITTKDEIEKELNN--YIKLVIEHKS-------------------------EED---------------------------------------------------------------------------------------------------------------------------------------------------------------------------------------------------------------------------VSIDWI-NKKRVAISWN-------IVWIILKLQEKFP-----------------------------WY-IVWEA-------LNL-----DQNNKN-------ISSN---------HAFLWNLINDKIY--------------------QKL-----------MISL-----------------------DVPPIL----------------KK--YRSELTKDTLTQHG-KVFYINENLTSKACPSCNDTLTI---------------------EVNWTLKEKD-------------PNKHKVKVYQLF------------------------------------------------------------------WHLT-----------------EYE------NEMHH-LT-D-EE---------YDNLYDNDK---------------NFKKFHSNDK----------WNK----------------------------------------------KQNSYLAWE----------------------------N---------CD------------------YNMKH-------------NPKWF--------------DFIRSWDDLAT---YNIAKK----------------------------------------------------------------------------------------------------------------------A--------------------------------KEYLEFLEKQKN------------------------------------------------------NNS
>MG26-15
-------------------------------------------MN-------------------------------------------------------------------------KF---TKPY---------EVRKSI-----KFKL-----------IPE--------------------I----QKRP---------------HSI--------------------------------------------------PDYELELSELLDSYK--------GLIENLINFFYSEKEVV---------ES--------------------KKSK---------F---S----NLKW-FKE----AFANFDF--------------------------------------DEAEEKVFDLK---------NKEFSKMPRFKHMFF---------KENFKEDW-------------------------------YA----------------------------IK-----DRLI----------------KKNKTKNY--------------------------------------------------------------EIL----DSLPFFQKV----LKDFFERS-------------EQLYK-ELDE-IISSPDNA----SKR---KSDLRFVL--QKIS-----WNEVFKKIIKLFSLW--FVD--------HKNDVEI-VWKISEELWEFSEKIQ-----------------------------------------------------------------NAIEL----LRVNDSFWFPVEYL----------------------------------SLNYYTINKTPKEY-------------------------------------------------------------------------------------------DKE---------------ITEKQNNL----------------------------------EKL-----YE---------WG--------------------LSELYWID-KNQT-----------IEQLRND---------------------------------------------------------------------------------MKMFKA-RQKSAFLQQL---------------QNWVP-FEEFQKL---------------------------------------------------------------------DFTDNKWELHKD-----------YE------------------------------------------------I----L---------------------------------LFN-----DIG-------ND-------KY------GEMLEITEKIAK------EQ-----DKDKRK-------------------GLKEKRWKYFI--------------------------------------------------HHCKK-------------------------YNK----FCD--EFK----K-------VAIQYWKLK---------AEKLSLERER-EQ------------------ARFE--RW-------------------------------------LA----ILSKDLD----WN----YYINSF------SN------------------------NDSKNAFEKL-----KN------------------INSTS------------------------------------------------GDYSYFIMK------SI-------TL------------------------RA-L-----------------------QKLC------------------------W-----------KENFKKT--------------------------------------------------------------------------------------------------------------------------------------------VV-NKIS------------EKFTK---------------VNENDTGRQ--------VRKF---------------KS------------FE-----------EIGN-----------------------------NIV-------EF-YVDI-------L-DK-----------QRTLDVS-------------------------------Y-----------------------RSW-----------------------------Y--EEWLKKL--------------------------------------KWAKDLDE------------------------------------------LEILL-----KQ--E------------T-YTL----EE-HKI---SKNDFEEILEDYN-------------------------------------WNSYKI------TSED----------LE----------------------------------------------------------------------------KNIETN---NFTKWWNIFWTT----------E-----------------------NK--EHKYI-SRLN-PEL-------VISLRAW---------------------------------------------------------------------------------------------------------------------EKVFKDRKKHR-----------KSDKSFLLTMSYSHYTDKSY-IDDAFIKDEERKSS---LEQ---------FNKHYNENHK-----------FDY------------IYWL-------DKWT-------NE----LVTLWIFKKVWDKLEKVNISE-------------------KIPVYRITEKWLKYSKKYSTIVEW---LNWEREIFLYKNPSLFIDE-----IDNEELFEKVDIDSCIWNLNCAK-LIKWNIILNW-------------D-----I------------NWF-------LSL-S----------------------------KIAAKRKLYLAI--------TEWKIRWD----TVVFGYENGNKYI--WYKYE-------------NRWKIDENPVFFLES-FT--DIVSEREFEIEFNE--YIKLVKNHNS-------------------------KED---------------------------------------------------------------------------------------------------------------------------------------------------------------------------------------------------------------------------VSISWI-NKKRVAISWN-------IVWIMMKLQEFFP-----------------------------WY-IAWEA-------ITI-----KTNEED-------SKKN---------HSFLWNMVNDKIY--------------------QKL-----------MLSL-----------------------DVPPIL----------------KK--YRSEIKDKEYLQHG-KIFYVNKESTSSACPNCNNTLTI---------------------TNNWWQF----------------EDKTEEYVSKLF------------------------------------------------------------------WHIS-----------------QYE------NEMHH-IN-D-KS----------------------------------------DQN----------YEK----------------------------------------------KWESWILED----------------------------G-------SICD------------------YNMKH-------------NPKWF--------------DFIRSWDDLAT---YNIAKK----------------------------------------------------------------------------------------------------------------------A--------------------------------KEYLEFLEKQKN------------------------------------------------------NNS
>MG26-14
-------------------------------------------MN-------------------------------------------------------------------------KF---TKPY---------EVRKSI-----KFKL-----------IPE--------------------I----QKRP---------------HSI--------------------------------------------------PDYELELSELLDSYK--------GLIENLINFFYSEKEVV---------ES--------------------KKSK---------F---S----NLKW-FKE----AFANFDF--------------------------------------DEAEEKVFDLK---------NKEFSKMPRFKHMFF---------KENFKEDW-------------------------------YA----------------------------IK-----DRLI----------------KKNKTKNY--------------------------------------------------------------EIL----DSLPFFQKV----LKDFFEKS-------------EQLYK-ELDE-IISSPDNA----SKR---KSDLRFVL--QKIS-----WNEVFKKIIKLFSLW--FVD--------HKNDVEI-VWKISEELWEFSEKIQ-----------------------------------------------------------------NAIEL----LRVNDSFWFPVEYL----------------------------------SLNYYTINKTPKEY-------------------------------------------------------------------------------------------DKE---------------ITEKQNNL----------------------------------EKL-----YE---------WG--------------------LSELYWID-KNQT-----------IEQLRND---------------------------------------------------------------------------------MKMFKA-RQKSAFLQQL---------------QNWVP-FEEFQKL---------------------------------------------------------------------DFTDNKWELHKD-----------YE------------------------------------------------I----L---------------------------------LFN-----DIG-------ND-------KY------GEMLEITEKIAK------EQ-----DKDKRK-------------------GLKEKRWKYFI--------------------------------------------------HHCKK-------------------------YNK----FCD--EFK----K-------VAIQYWKLK---------AEKLSLERER-EQ------------------ARFE--RW-------------------------------------LA----ILSKDLD----WN----YYINSF------SN------------------------NDSKNAFEKL-----KN------------------INSTS------------------------------------------------GDYSYFIMK------SI-------TL------------------------RA-L-----------------------QKLC------------------------W-----------KENFKKT--------------------------------------------------------------------------------------------------------------------------------------------VV-NKIS------------EKFTK---------------VNENDTGRQ--------VRKF---------------KS------------FE-----------EIGN-----------------------------NIV-------EF-YVDI-------L-DK-----------QRTLDVS-------------------------------Y-----------------------RSW-----------------------------Y--EEWLKKL--------------------------------------KWAKDLDE------------------------------------------LEILL-----KQ--E------------T-YTL----EE-HKI---SKNDFEEILEDYN-------------------------------------WNSYKI------TSED----------LE----------------------------------------------------------------------------KNIETN---NFTKWWNIFWTT----------E-----------------------NK--EHKYI-SRLN-PEL-------VISLRAW---------------------------------------------------------------------------------------------------------------------EKVFKDRKKHR-----------KSDKSFLLTMSYSHYTDKSY-IDDAFIKDEERKSS---LEQ---------FNKHYNENHK-----------FDY------------IYWL-------DKWT-------NE----LVTLWIFKKVWDKLEKVNISE-------------------KIPVYRITEKWLKYSKKYSTIVEW---LNWEREIFLYKNPSLFIDE-----IDNEELFEKVDIDSCIWNLNCAK-LIKWNIILNW-------------D-----I------------NWF-------LSL-S----------------------------KIAAKRKLYLAI--------TEWKIRWD----TVVFGYENGNKYI--WYKYE-------------NRWKIDENPVFFLES-FT--DIVSEREFEIEFNE--YIKLVKNHNS-------------------------KED---------------------------------------------------------------------------------------------------------------------------------------------------------------------------------------------------------------------------VSISWI-NKKRVAISWN-------IVWIMMKLQEFFP-----------------------------WY-IAWEA-------ITI-----KTNEED-------SKKN---------HSFLWNMVNDKIY--------------------QKL-----------MLSL-----------------------DVPPIL----------------KK--YRSEIKDKEYLQHG-KIFYVNKESTSSACPNCNNTLTI---------------------TNNWWQF----------------EDKTEEYVSKLF------------------------------------------------------------------WHIS-----------------QYE------NEMHH-IN-D-KS----------------------------------------DQN----------YEK----------------------------------------------KWESWILED----------------------------G-------SICD------------------YNMKH-------------NPKWF--------------DFIRSWDDLAT---YNIAKK----------------------------------------------------------------------------------------------------------------------A--------------------------------KEYLEFLEKQKN------------------------------------------------------NNS
>MG56-1
-------------------------------------------MD-------------------------------------------------------------------------------------------KITREDK---AKYFI--------------------NKN----------------KTG-------------------------------------------------VHLLE-------------RDKKRARVF-SLFKKL-----------VTALHAEYIDRVLSENDNTE----SL-------SDD-----------------------F---A----SLINKLVD---------------YKN----------------KKSRESDD-L-----SDIEKNVNKLK----------KELASS--I-NKVL-------------KNK----------------NNAIEIAIGERNITIDF---------------NA-----LTGAGD-----PGADKLVEAFREIP-----I------EDLK---------------KAEIFK-HYIDEQ----------------DWDLEDISWGKEADAL---NPF----SFFHKWKTY----LRKFYQIR-------------AKIYDTDG----YDSDTENSGIVKG---LAHQIT-----TRILDD------NAELFVQNYQKYLSQIA--------EKDY----KAKLDEQLSKELS--------------------------------------------------------------------VNSDI-----FKPENFANVLSQS---QI------DIYNKAVG---------------IAN-RFLNEKLQGS----------------------------GKKPD-FFKKLYKQIL-----------------GKENKDENS------DSKDEF------LEFD-----------------TIDELQKFLLVANDY------------------DGKPFLQYAVDLLDKDIFTGLLDKENKKLN---------FPETE-L-----GEFRLNT-NQ-------------LSFISNFA-----------------------FG-----------NWEVF-RDAV--KRVKEELKNK-------------KDDELTG--EEKQVI-DSVNKFLD-----------------ENEIA-LSELVQIF-RFKVED--PDS----------SEKTKINL-------------------------------TGKDLY-KLVKEESAWNLP----------------------------------KEELQKFSQEDTGDAALYNLLL-VFE-LYFNSLRNGRA-------WH---TAVEEKE---------MEE---SCD---------KK----TCPEH------KSLRELFEDLKSYVSAHGEQIK--ESKNKRNDYME------KLSILFYRLNDMNKFLYLFE-------------------------------------------------------------------LADDES------LYTN--KALQE--IVKINP----RKNK-INEAFNATR---------NYATKAIVVE-DK---IKLTFERQ-------KLAD--GW-SLKKTE----------------------NRWGNQYEAF----ILKKND------K----YHLGIN------AK----------L------------------PF-----RIENN------------------------------------------------------------------FNLD--GFEIMEYK------LL-------KN------------------------KT-L---------------------------------------------------F----G-------SS-WRGY--------------------------------------------------------------------------------------------------------------------------------FNESSP--------NYTL------------ERLRK--------------------ENPD------TAVKKINKMLAEF--L-----NE-K----------F-----------VKT--------NYF--------------------SAI---T---DK-FKEI-------V-ALLESGKVDFELSYEKLSSL-------------------------------YA----------K----K------FST--------E--------------------YKDDDSDKST----------------------KL--DR------------MEELSKYLVDEQILNTIPLHCIVNKIKSILDKKEGVLSGNEVAM---CYIATL-----EKY-M--------------YEI----EF-INV--------NKKNPPTN-------------------------------------LVLFEI------YNKD----------FS-----------DKK------------EADS----------------------------------------------TK-NIH-----TLYFLELFS-----------A--E--------------------NK---KNSQ-FKLS-GQA-------EVFFRDA-----LPESEREKVS------------------------K-----------------------------------------------------------------------AELKKPKTDKIPYRKKR-----------FASPKILFHVPIEINR-----------LAGKGG-----------------VADEIKEYIK------------N------NKDEIS-VIGV-------DRGE-------KH----LAYYCLLD------------------------------------------------------------------------------------------------------------KDGNIK----------------E------------------I---------DSL-N----------------------------------EIE---------------------------G-----------------------------------------------------IKFQEKLTAR---EEQRMKNR-------------------------KLW---------------------------------------------------------------------------------------------------------------------------------------------------------------------------------------------------------------------------KTIEQI-KDLKKGYISF-------VIRKLAEMIVDNN-----------------------------TI-LTMEE-------LNR-GF----KRGR--------MKI---------EKNIYQQLENALL--------------------HKL-----------EYFV-KEK---------TSGGIRNAYQLVPPV----------GPQ----Y--------KWGS--QQG-VVFYVDAKFTSKTCPKCGYRRRGVNF------------------GSSK------DIRKMMDK-----KDL-------------QLFYDKE----------NDRFIVKY-KWE---YKYK-------NPSGNEIP-------FRSDYLLT--------DSNGFETIYSNI------DRSVW----R-KK-QH-----NVERI-NVTK---------------ILKEALLDV-------DLDDLAI-N-KNIFE-----------------IPDIEVSF---------------SKLKMALK---------YWTNLRFEDNWS------D-----IEDDKR----DVLQCPSC-----HFDTRKA-------------------------------NHLINGDAVGA---YNIARK------------------------------------------------GILAK-QNLAE--------------------------------------------KN----KAK--------VIL----------------------------KEWDEYTHQQRSE----------------------------------------------------QRDL
>MG26-12
-------------------------------------------M-------------------------------NKEN---------------------------RSVFE-------GF---TNQY---------QLSKTL-----RFEL-----------KPE------G-DLVDYTDPQTGEVRKITRTE----------------KLL------------ID----------------NEVFK-------------KDKTIDDAY-RSVKFY-----------FDKLHQKFIKESLEE---L-----KL---------D-----------------------F---S----ECEKLFLEK--KKLQQE------KNDL----KKIDGESDDNFKKRKKEFDKLIIDKNKKINSEMDKLRVRIAGGKINKQEILGR-------F-------------NET--GKKWKQDYQKN-GLKFSKGDLNKEG-----Y---------------KF-----ILS-----------AGVF----------------------------------------KILKYEFPQEKD-QEL-QGK-GFPGL-----SIKENEKPQKQV---YVF----DKFDGFTGY----LDKFQETR-------------KNMYS-E------KS--------D-----GTAIS-----NRIINE------NLLRFLENKLHFE-ALE--------KE------NVAFTEKIGIDLRG-K-----------------------------------------------------------------TLNEV-----FSLEFYNKCVLQD---DI------NFYNKVIGGETKKLKNGEKRPLKGLN-QIINEHKQQHKDD----KGFKK-----------------SKFS-LFRQLDKQIL-----------------GEVEKEKQ--------LIEIN-------ENGKDN--------------LFDRLTEF---KSEN--------------------EQKIEEAKNL-----FK--------DFV-------EKKYHEE-L-----DKIYLSS-KS-------------INTISRKW-----------------------FQ-----------DSYAF-EISL----------------------------------PQKSKK-NDEKELIKL----------------KDFIS-LTEIKEVL-D-DTLK--SRD-IYKKDYK---EQVDIQKT---------------------------------NFE-NFIIIWNKE------------------FKNLFKD--------------EFN---------KAGKKIRI-GYQTA----LSRLEK--------------LPEDL---------DRK-----N---------SD-------NI------EIIKDYADMSLR----------------------------------------IFQMMKYFA--------------------------------------------------LEKGKRKNPD-------NLETSD------FYVE----FEK--YYN-------DYQ--ILKYYNAFR---------NFLTKKPYSE-DK---IKLNFEKG-------NLLN--GF-TESGK------------------------GEKGDNGTQYGAYLFRKKAE-AGEYD----YFLGVS------KD-----Q---------------------H-LI--------SK------------------FDM---VDN---------------------------------------SEIT--EYERLNYY------QM-------K---------------SDS----------V---------------------------------------------------Y----G------------------------------------------------------------------------------------------------------------------------------------------------------------SSYV------------GNYQ---------------------DD----------KKKI---------------SE-K-----------------------EV-------VEK---LK----------------KSI-------KD-YKDK-------I-PE-----------VEN-----------------------------------------------E----I------VQK--------E--------------------F-----------------------------------SS------------LEDIRK------------------------------------------DIKEI----VKN--Y------------G-KIF----EY-KSV---TKNQWENTLKCKK---------------------------------G---FYLFQI------YNKD----------FS-----------TGK------------NKKNI-------------------------------------------SKND-NLH-----TMYFRSLML-----------Q--G--------------------DK---DTKISRKFDLGSG-------EIFLRKA-----SIKK-DKDII--------TKKNKKNI--------------------------------------------------------------------------------SQYLEEKYKINIKHIDR-----------YSIDKMILHLSTVCNC-----------EKEKIK-----NKQ---------FNRGTIQKLK-----------KN------ID-DIK-IIGI-------DRGE-------KH----LAYYSVIN------------------------------------------------------------------------------------------------------------QNAEII----------------D------------------Q---------GSF-N----------------------------------EIN---------------------------G-----------------------------------------------------HNYHQKLDER---EKERMEAR-------------------------KSW---------------------------------------------------------------------------------------------------------------------------------------------------------------------------------------------------------------------------KSIGNI-KELKQGYISQ-------VVRKIADLIIKHN-----------------------------AI-VVFED-------LNF-GF----KRWR--------QKI---------EKSIYQQLEKALI--------------------EKL-----------NFLV-NKG----ETNPEKAGYILSAYQLTAPF----------TTF----K--------DMGK--QTG-VIFYTTAGYTSTTDPLTGWRKNI-Y---ISNSLPIEQPK-----KGNG------KHLKGEVE-----KFR-------------NIAWDEE----------EQSYFFEY-IP----KDFG----------KSE---------ISEPQKVY-----------------AK-----V-TRLKG----K-KN---DLGYWETHPV-SPND---------------LLKSLFKQF-------GFE-----PKSNIKRQIEEKEIKGELTENKEFDGEKRSFY---------------KSLIYCLN---------LILQIRNSSSAKWTEDE-EGKIKKVGKN-A----DFIQSPVF----PFFATKCE--------DYKVEENFADFEKKIISPEKERILKEFNGDANGA---YNIARK------------------------------------------------GIMIL-RAIKE--------------------------------------------KS--E-----------NPNL--------FISN----------------TEWDKFVQKE----------------------------------------------------------N
>KKT48220.1_Zetsche2015
-------------------------------------------M-------------------------------EN------I-------------------------FD-------QF---IGKY---------SLSKTL-----RFEL-----------KPV------G------------------KTE----------------DFL------------KI----------------NKVFE-------------KDQTIDDSY-NQAKFY-----------FDSLHQKFIDAALASDKTS-----EL---------S-----------------------F---Q----NFAD-VLE----KQNKIIL--DKKREMGA-LRK----------RDKNAVG--IDRLQKEINDAEDIIQKEK---EKIYKDVRTL-------F-------------DNE--AESWKTYYQER--------EVDGKK---ITF----------SKADLKQKGADFLTA-----------AGIL----------------------------------------KVLKYEFPEEKE-KEF-QAK-NQPSL-----FVEEKENPGQKR---YIF----DSFDKFAGY----LTKFQQTK-------------KNLYA-A------DG--------T-----STAVA-----TRIA-D------NFIIFHQNTKVFR------------DK------YKNNHTDLG-----------------------------------------------------------F------------DEENI-----FEIERYKNCLLQR---EIEHIKNENSYNKIIG---------------RIN-KKIKEYRDQKAKD----TKLTK-----------------SDFP-FFKNLDKQIL-----------------GEVEKEKQ--------LIEKT-------REKTEEDV------------LIERFKEF---IENN--------------------EERFTAAKKL-----MN--------AFC-------NGEFESE-Y-----EGIYLKN-KA-------------INTISRRW-----------------------FV-----------SDRDF-ELKL--PQQKSKN--------------------------------KSEKNEPKV----------------KKFIS-IAEIKNAV-E-ELD----GD-IFKAVFY---DKKIIAQ-------------------------------GGSKLE-QFLVIWKYE------------------FEYLFR---------------DIER--------ENGEKLL--GYDSC----L-KIAKQ----------LGIFPQEK-E-------A-------R---------EK-------AT------AVIKNYADAGLG----------------------------------------IFQMMKYFS--------------------------------------------------LDDKDRKN--TP-----GQLSTN------FYAE----YDG--YYK-------DFE--FIKYYNEFR---------NFITKKPFDE-DK---IKLNFENG-------ALLK--GW-DENKE---------------------------YDFMGV----ILKKEG------R----LYLGIM------HK-----N------------------HR-K-LF--------QS------------------MGN----AK--------------------------------------GDNAN--RYQKMIYK------QI-------A---------------DAS-------KD-V-----------------------PRLL------------------------L---TS-------KK---AM--------------------------------------------------------------------------------------------------E--------------K--------------FK-PS---------QEIL------------RIKK---------------------EK--------T-FKRE---------------SK-N----------F------------SL--------RD---LH----------------ALI-------EY-YRNC-------I-PQ-----------YSN-----------------------------------W-----------S----F------YDF--------Q--------------------F------QDT--------------------------GK------------YQNIKE------------------------------------------FTDDV-----QK--Y------------G-YKI----SF-RDI---DDEYINQALNEGK-------------------------------------MYLFEV------VNKD----------IY-----------NTK------------NG------------------------------------------------SK-NLH-----TLYFEHILS-----------A--E--------------------NL---NDPV-FKLS-GMA-------EIFQRQP-----SVNE-REKIT-TQKNQCILDKGD---------------------------------------------------------------------------------------------RAYKYRR-----------YTEKKIMFHMSLVLNT-----------GKGEIK-----QVQ---------FNKIINQRIS------------SS----DNEMRVN-VIGI-------DRGE-------KN----LLYYSVVK------------------------------------------------------------------------------------------------------------QNGEII----------------E------------------Q---------ASL-N----------------------------------EIN---------------------------G-----------------------------------------------------VNYRDKLIER---EKERLKNR-------------------------QSW---------------------------------------------------------------------------------------------------------------------------------------------------------------------------------------------------------------------------KPVVKI-KDLKKGYISH-------VIHKICQLIEKYS-----------------------------AI-VVLED-------LNM-RF----KQIR--------GGI---------ERSVYQQFEKALI--------------------DKL-----------GYLV-FKD----NRDLRAPGGVLNGYQLSAPF----------VSF----E--------KMRK--QTG-ILFYTQAEYTSKTDPITGFRKNV-Y---ISN-------------SASL------DKIKEAVK-----KFD-------------AIGWDGK----------EQSYFFKY-NP----YNLA----------DEKY--KNST--VSKEWAIF-----------------AS-----A-PRIRR----Q-KG---EDGYWKYDRV-KVNE---------------EFEKLLKVW-------NFV-NPK-A-TDIKQEIIKKEKAGDLQGEKELDGRLRNFW---------------HSFIYLFN---------LVLELRNSFSLQ-IKIKAGEVIA-VDEG-V----DFIASPVK----PFFTTPNPYIP---------SN--------------LCWLAVENADANGA---YNIARK------------------------------------------------GVMIL-KKIREHA------------------------------------------KKDPE-FKKL-------PNL--------FISN----------------AEWDEAARDWGKYAGT----------------------------------------------TALNLDH
>MG26-1
-------------------------------------------M-------------------------------SKQ------------------------------SFS-------AF---TNQY---------SLSKTL-----RFEL-----------KPI------G------------------ETQ----------------KML------------EE----------------AKVFE-------------KDETIQKKY-EATKPF-----------FDKLHREFAEEALKD---V-----VL---------S--------------------------------QLYG-YLE----IFKKW------KND------K---------KTHE-----------KELQKKEEKLR----------KEIGIF-------F-------------DAH--AKIWA------------------QK-----Y------------WGLKNKNIEILFE-----------EAVF-------------------EK--------------------ILKERFQGEEG-TEM------------------TNEATGEVI---SIF----DSWKGFTGY----FGKFFETR-------------KNFYK-D------DG--------T-----STAIS-----TRAIDQ------NLKRFCDNILNYE-NIK--------EK-VN---FDEVEQNFGK-----------------------------------------------------------------------SLSEI-----FSLEFYNSCLLQN---GI------DTYNAILGGDS----ENQ--NKRGIN-QLINEHKQKTK----------------------------QKLP-FFKPLDKQIL-----------------SEKEKV----------LIDEI-------KDEED---------------LLKTLQQF---QKTA--------------------QEKIRILKNL-----FG--------DFV-------KNQEKYY-L-----SEVYLSK-EA-------------LNTITHKW-----------------------TG-----------ETEKF-EENL--YLVLKKA-------------------------KQDSLSAKKKDTGYSF----------------PDFIP-LSFVKDAL-E-NIS---PQK-FWKERY----EAITS---------FEEK-----------------------TTWEQFLAIFSFE------------------FSSLFEK--------------EVINS-------ETGEKSKI-GYD-I----F-SQKF--------------ETLLA-N-------FKT-----D---------TE-------GK------IIIKNFADSVLT----------------------------------------IYQMAKYFA--------------------------------------------------LEKKR----KWVGD---EYNPGI------FYDDPNFGYKTK-FYE----N--AYAE-IVQTYNNLR---------NYLTKKPYNE-EK---WKLNFENP-------TLAD--GW-DKNKE---------------------------SDNSAV----ILRKNG------K----YFLGLM------AK-----G------------------KN-K-IF--------DD------------------RFTEKFQED---------------------------------------IENG--KYEKVVYK------LL-------P---------------GSN-------KM-L-----------------------PKVF------------------------F----S-------AS---NI--------------------------------------------------------------------------------------------------D--------------F--------------YS-PS---------EKVL------------EVRN---------------------HA--------T-HAKN---------------GTPQ---KGFEKKDF------------NL--------KD---CH----------------ILI-------DF-FKES-------I-QK-----------HPD-----------------------------------W-----------K----H------FDF--------Q--------------------F------SET--------------------------EK------------YKDISD------------------------------------------FYREV-----ES--G------------G-YKI----SF-QSI---SEKYIQEKNKNGE-------------------------------------LYLFQI------KNKD----------WN-----------EGA------------KG------------------------------------------------KK-NLH-----TLYFESLFS-----------E--E--------------------NR--KQNFP-MKLN-GQA-------EIFYRPK-----TKDLKKESIT-TQSGKLL----------------------------------------------------------------------------------------------EKGEKAFQKNR-----------FTENKIFFHVPLTLNR-----------TKSSP-------MQ---------FNREINTFLA------------N------NP-DIN-IIGV-------DRGE-------KH----LAYYSVIN------------------------------------------------------------------------------------------------------------QKSEIL----------------RDKEGKLL-----------S---------GTL-N---------------------------------------------------------------FA-GKDGS-------------------------G-------------------NPIDYSQKLEDK---AKNREQAR-------------------------KDW---------------------------------------------------------------------------------------------------------------------------------------------------------------------------------------------------------------------------QTVEGI-KDLKKGYISQ-------VVRKLADLAIEHN-----------------------------AI-IVLED-------LNM-RF----KQIR--------GGI---------EKSIYQQLEKALI--------------------EKL-----------NFLV-NKG----EKNPEKAGHLLKAYQLAAPF----------TTF----Q--------EMGK--QTG-ILFYTQASYTSKIDPVSGWRPNL-Y---LK--------------YKNA------ETTKKDIL-----QFS-------------KIEFNNG------------RFEFEY-DL----KNFM----------DKK---AKFS--QKTTWKVC-----------------SS-----V-ERFRW----N-RH-IN-NNKGGYDHYENLTDG-KLKNRELKEGEFSNFKDLFLSF-------GIT-IEE---GDILGQIKILE-----------KNGNEKFF---------------KDFIFLFN---------LICQIRNTDD--------SEKAK-KEGK-D----DFILSPVE----PFFDSRKS------------EEFGE--------------NLPKNGDDNGA---YNIARK------------------------------------------------GIILL-QKIDAWEN-----------------------------------------AEEKE-RKKY-------PDL--------FIGN----------------NEWDTFSQSK----------------------------------------------------------I
>MG26-16
-------------------------------------------M-------------------------------SH-------------------------------LFN-------RF---TNLY---------SLSKTL-----RFEL-----------KPV------G------------------ETQ----------------KML------------ED----------------AKIFE-------------IDKVRKEKY-EATKPY-----------FDRLHREFVEKALEN---A-----EI---------S--------------------------------NLSG-YFE----IFKKW------KKD------K---------KAHE-----------KELQNKEKTLR----------KEVVSL-------F-------------DAQ--AKSWT------------------EK-----Y------------PGLKKKDIGILDE-----------EGVF-------------------EQ--------------------ILKVRYGSED--ESFLREA----------DGNFILDDEGEKI---SIF----DEWKGFTGY----FKKFFETR-------------KNFYK-S------DG--------T-----STALA-----TRIIDQ------NLKRFCDNMENFE-KIK--------KK-ID---FSEVEKDFGE-----------------------------------------------------------------------SMNEV-----FSVSFYNSCLLQE---GI------DFYNKVLGGETLK--NGE--KLKGLN-ELINKYRQDHKG---------------------------EKIP-FFKLLDKQIL-----------------SEKEK-----------FIDEI-------ERDDQ---------------LLEVLKDF---YQSA--------------------EQRTKVLKAL-----FK--------DLV-------SHEKNYD-L-----SQVYLSK-EA-------------LNTISHKW-----------------------TG-----------ETELF-EGQL--YEVLRKS-------------------------KEDSVKPKKKDRGYSF----------------PDFIP-LCYIQEAL-Q-KIS---AKK-FWKERYY---NEISG---------FSEE-----------------------NIWKQFLAILDFE------------------FSSLFKR--------------KVTNS-------ETGEVMQL-GYD-V----F-KNDF--------------KPLLQ-N-------FKN-----D---------QK-------AK------VIIKNFADEVLR----------------------------------------IYQMAKYFA--------------------------------------------------LEKKRKWERKWVGD---DHKPGN------FYDDPDFGFKIN-FYD----N--AYEE-IVQPYNKLR---------NYVTKKPYSE-EK---WKLNFENP-------TLAD--GW-DKNKE---------------------------SDNSAV----ILKKGE------K----YFLGLM------AK-----G------------------YN-K-IF--------DD------------------RFSEEFSEN---------------------------------------ITQE--KYEKMNYK------LL-------P---------------GAN-------KM-L-----------------------PKVF------------------------F----G-------KS---NI--------------------------------------------------------------------------------------------------D--------------F--------------YN-PS---------EKVL------------EIRN---------------------HS--------S-HTKS---------------GAPQ---KGFEKKEF------------NL--------ND---CH----------------ILI-------DF-FKKS-------I-AK-----------HPD-----------------------------------W-----------K----V------FDF--------H--------------------F------SET--------------------------SK------------YSDISD------------------------------------------FYREV-----EE--G------------G-YKI----SF-QDI---SGAYINQKNEAGE-------------------------------------LYLFQI------KNKD----------WN-----------EGS------------TG------------------------------------------------RK-NLH-----TLYFESLFS-----------K--E--------------------NI--QQNFP-FKLN-GQA-------EIFYRPK-----TDVQ-K--LG-TKKD-------------------------------------------------------------------------------------------------KRGKEVINHKR-----------YNENKIFFHVPLTLNR-----------TQGDA-------RQ---------FNSKINQFLA------------N------NP-QIN-IIGV-------DRGE-------KH----LAYYSVIN------------------------------------------------------------------------------------------------------------QKGGIL----------------D------------------S---------GSL-N----------------------------------KIT---------------------------G-----------------------------------------------------VNYAEKLEEK---AKSREQAR-------------------------KDW---------------------------------------------------------------------------------------------------------------------------------------------------------------------------------------------------------------------------QTVEGI-KDLKKGYISQ-------VVRKLADLAIEHN-----------------------------AI-IVFED-------LNM-RF----KQIR--------GGI---------EKSVYQQLEKALI--------------------EKL-----------NFLV-NKG----EKDPNQAGHLLKAYQLAAPF----------TTF----K--------EMGK--QTG-ILFYTQAAYTSKIDPITGWRPHL-Y---LK--------------YASA------EKAKKDID-----KFS-------------KIEFKQG------------RFEFTY-DI----KKFR----------ELK----KSP--KNTIWTVC-----------------SN-----V-ERFRW----N-RH-LN-NNKGDYDHFKGVTD---------------KLMKLFNEY-------KID-FQR---GDILGQVDSLE-----------TKGNEKFF---------------KDFIFLFN---------LICQIRNTDD--------SEKAK-REGK-D----DFILSPVE----PFFDSRKE------------NG----------------ANLPKNGDDNGA---YNIARK------------------------------------------------GVILL-NKLSE-HL-----------------------------------------KKDPD-FKKY-------PEL--------YISN----------------TEWDDFARK------------------------------------------------------------
>MG62-1
-------------------------------------------M-------------------------------KT--------------------------------FE-------NF---TNLY---------ELNKTL-----RFEL-----------KPI------W------------------GTK----------------ELI------------EE----------------KHILK-------------LDKEKRENY-EKVRPY-----------FNKIHQEFINFALKN---P-----NF---------D-----------------------F---L----KHKE--------KYLNW------LKD------K----------KNKD--------LLKEKEKIDKIFL----------EKIWEL-------F-------------ENS--VKDFLK-----------------ENG----F---------------ES-----IIKQEDQDLKFFRRKEIF----------------------------------------EVLQEKYGSEL--------------------ETQIIWKDWETK---SIF----SGWDKWLWY----FDKFFNTR-------------DNFYK-T------DG--------T-----STAIA-----TRIIKD------NLKIFLENTIIFE-KVK--------NKKID---FSEVEKNFSI-----------------------------------------------------------------------NIDSF-----FEINNFNNYFLQD---GI------DFYNKIIWWETLE--NWK--KLKGLN-EIINKYRQDTG----------------------------DKIP-YFKKLQKQIL-----------------SEKDWV----------FIEKI-------EDDGG---------------FYDILKKF---YENA--------------------VEKEWFLRNI-----FE--------NFY--------GIWDEN-L-----EKIYFNK-VA-------------FNTISHKFW-----------------------------------NAQEF-EKIL--YEEMKKS-------------------------KVDWIKFEKKENKYKF----------------PDFIQ-IIFIKKAL-E-NYD---SENLFWKERYYKSEENTDW---------FLERNNK--------------------NLWEQFCKIFKFE------------------FLNILKR--------------KIID--------DAWEEHEV-WFD-ISKEIL-------------------WKKLE-N-------FEL-----N---------QE-------NK------WIIKDFADYALV----------------------------------------LYSFWKYFA--------------------------------------------------VEKWRNWDPNT------EDIDDE------FYKWENWYIEK--FYD----T--GYDE-IVKPYNLMR---------NYISKKPWEDSKK---WKINFETS-------SLLS--WW-DKNLE----------------------------SNWSY----IFQKWN------K----YYIWII------NWS----KP-----------------AK-E-VL--------EK------------------LYS---------------------------------------------WNGE--KIKRFIYD------FQ-------K---------------PDN-------KN-T-----------------------PRMF------------------------I---RS-------KK-------------------------------------------------------------------------------------------------------D--------------SFSP-------AVGKYNLPV---------EDIL------------EIYD---------------------NW--------L-FKTENKD------------NS-N----------YK---------------------ES---LS----------------KLI-------DY-FKLG-------F-SK-----------HES-----------------------------------F-----------K----H------FNF--------V--------------------W------KDS--------------------------KE------------YENIAD------------------------------------------FYRDV-----EK--S------------C-YQI----TS-EFL---DFEELKKLTFKKH-------------------------------------LYLFQI------YNKD----------FELDESLQKNWYNFRD------------EW------------------------------------------------QK-NIH-----TKYFEALFL-----------E--E--------------------NILRKSWAV-FKLS-WGW-------EVFFRKE-----SIKA--------------------------------------------------------------------------------------------------------EKEKRKNIEVTKNRR-----------YTEEKYFLHFPIQVNF-----------KNEIS-------WN---------FNQEINKFLA------------N------NP-DIN-IIGI-------DRWE-------KH----LAYFSVIN------------------------------------------------------------------------------------------------------------QKWEIL----------------E------------------S---------GSF-N----------------------------------KIE---------------------------NYDKNGEKIL-YSEREIKKTYKDWKLIDLELVET--------------WKKVDYVDYKLLLEYK---EEKRILQR-------------------------QSW---------------------------------------------------------------------------------------------------------------------------------------------------------------------------------------------------------------------------KEVEQI-KDLKKWYISL-------LVRKIADLIIKYN-----------------------------AI-VIFEN-------LNF-RF----KQIR--------GWI---------EKSIYQQLEKALI--------------------DKL-----------SFLV-NKN----EINLEKAGSLLKAYQLTVPV----------DSL----K--------EIWK--QTW-VIFYTEAAYTSKIDPITGWRPNL-Y---LK--------------KNNS------KINKENIL-----KFD-------------NIIFNSK----------ENRFEFTY-DL----KKFLW--------KDA-----KFP--EKTIWTVC-----------------SC-----V-ERFKW----N-KF-LA-NNLWDYDHYEDLTDW-KLLNRALKEWEFSNFKELFKKY-------LID-IN----WNILEQIKNLD-----------TKNNERFF---------------SEFINLFS---------LICQIRNTNQ--------KEKW----DE-N----DFILSPVE----PFFDSRKS------------KKFWK--------------NLPKNGDENWA---FNIARK------------------------------------------------GLIIL-DRISQ------------------------------------------------N-PEK--------TDL--------LILN----------------SDWDNFVRNA-----------------------------------------------------------
>MG62-2
-------------------------------------------M-------------------------------KN--------------------------------FQ-------DF---TNLY---------ELSKTL-----RFEL-----------KPI------W------------------GTK----------------KLI------------EE----------------KNILK-------------LDKKKRENY-EKVKPY-----------FNKIHQEFINFALRN---P-----NF---------D-----------------------F---S----QFEE--------KYLNW------LKD------K----------KNKD--------LLKEKESIDKIFL----------EKIWKL-------F-------------ENS--VKDFLK-----------------ENG----F---------------ES-----IVKSEDQNLKFFRRKEIF----------------------------------------EVLQEKYGSEL--------------------ETQMVNKDWEIK---SIF----NGWEKWLWY----FDKFFNTR-------------DNFYK-T------DW--------T-----STAIA-----TRIIKD------NLKIFLENTIIFE-KVK--------NKKID---FSEVEKNFSV-----------------------------------------------------------------------SIDTF-----FEINNFNNCFLQD---WI------DFYNKVIWGETLE--NWE--KLKWLN-EIINKYRQDTG----------------------------EKIP-YFKKLQKQIL-----------------SEKDWV----------FIDKI-------EDDGG---------------FYEVLKNF---YKNA--------------------AEKEWFLKNI-----FE--------NFY--------TISDKN-L-----EKIYFNK-IA-------------FNTISHKFW-----------------------------------SALEF-ERIL--YEEMKKE-------------------------KADWIKFEKKENKYKF----------------PDFIQ-IIFIKRSL-E-NYD---SENLFWKERYYKSEENVDW---------FLEKNNN--------------------NIWEQFCKILNFE------------------FLNILKR--------------RIID--------EAWEEYEV-WFE-ISKNIL-------------------WEKLE-N-------FEL-----N---------QE-------NK------WIIKDFADYSLA----------------------------------------LYSFWKYFA--------------------------------------------------VEKWRNWDLN-------IDISDD------FYGWEDWYIEK--FYN----T--GYDE-IVKPYNLMR---------NYISKKPWEDSKK---WKINFETS-------SLLS--WW-DKNLE----------------------------SNWSY----IFQKWN------K----YYIWII------NWS----KP-----------------AK-E-VL--------EK------------------LYS---------------------------------------------WNGE--KIKRFIYD------FQ-------K---------------PDN-------KN-T-----------------------PRMF------------------------I---RS-------KK-------------------------------------------------------------------------------------------------------D--------------SFSP-------AVGKYNLPV---------EDIL------------EIYD---------------------NW--------L-FKTENKD------------NS-N----------YK---------------------ES---LS----------------KLI-------DY-FKLG-------F-SK-----------HES-----------------------------------F-----------K----H------FNF--------V--------------------W------KDS--------------------------KE------------YENIAD------------------------------------------FYRDV-----EK--S------------C-YQI----TS-EFL---DFEELKKLTFKKH-------------------------------------LYLFQI------YNKD----------FELDESLQKNWYNFRD------------EW------------------------------------------------QK-NIH-----TKYFEALFL-----------E--E--------------------NILRKSWAV-FKLS-WGW-------EVFFRKE-----SIKA--------------------------------------------------------------------------------------------------------EKEKRKNIEVTKNRR-----------YTEEKYFLHFPIQVNF-----------KNEIS-------WN---------FNQEINKFLA------------N------NP-DIN-VIWI-------DRWE-------KH----LAYFSVIN------------------------------------------------------------------------------------------------------------QKWEIL----------------E------------------S---------WSF-N----------------------------------KIE---------------------------NYNKNWEKLL-FPEREIKEIHKDWSLIDLELVET--------------WRKVDYVDYKLLLEYK---ERKRLLQR-------------------------QSW---------------------------------------------------------------------------------------------------------------------------------------------------------------------------------------------------------------------------KEVEQI-KDLKKWYISA-------LVRKIADLIIKHN-----------------------------AI-VIFED-------LNF-RF----KQIR--------GWI---------EKSIYQQLEKALI--------------------DKL-----------NFLV-NKN----EINLEKAGSILKAYQLTVPV----------DSL----K--------EIWK--QTW-VIFYTEAAYTSKIDPIKWWRPNL-Y---LK--------------KQNA------EINKENIL-----KFD-------------NIIFNSK----------ENRFEFTY-DL----KKFFW--------KDS-----KFP--AKTVNTVC-----------------SC-----V-ERFKW----N-RN-LN-NNKWGYIHYENLTDW-KLANKEQKEDEFSNFKELFEKY-------FID-IN----WNILEQIKNLD-----------TKNNEKFF---------------SSFIDLFT---------LVCQIRNTNQ--------NAKW----DE-N----DFILSPVE----PFFDSRKS------------QNFWK--------------SLPKNWDENWA---FNIARK------------------------------------------------GLIIL-NRISE------------------------------------------------N-PEK--------PDL--------LIFN----------------ADWDNFARNI-----------------------------------------------------------
>MG62-3
-------------------------------------------M-------------------------------KN--------------------------------FQ-------DF---TNLY---------ELSKTL-----RFEL-----------KPI------W------------------GTK----------------KLI------------EE----------------KNILK-------------LDKKKRENY-EKVKPY-----------FNKIHQEFINFALRN---P-----NF---------D-----------------------F---S----QFEE--------KYLNW------LKD------K----------KNKD--------LLKEKESIDKIFL----------EKIWKL-------F-------------ENS--VKDFLK-----------------ENG----F---------------ES-----IVKSEDQNLKFFRRKEIF----------------------------------------EVLQEKYGSEL--------------------ETQMVNKDWEIK---SIF----NGWEKWLWY----FDKFFNTR-------------DNFYK-T------DW--------T-----STAIA-----TRIIKD------NLKIFLENTIIFE-KVK--------NKKID---FSEVEKNFSV-----------------------------------------------------------------------SIDTF-----FEINNFNNCFLQD---WI------DFYNKVIWGETLE--NWE--KLKWLN-ETINKYRQDTG----------------------------EKIP-YFKKLQKQIL-----------------SEKDWV----------FIDKI-------EDDGG---------------FYEVLKNF---YKNA--------------------AEKEWFLKNI-----FE--------NFY--------TISDKN-L-----EKIYFNK-IA-------------FNTISHKFW-----------------------------------SALEF-ERIL--YEEMKKE-------------------------KTDWIKFEKKENKYKF----------------PDFIQ-IIFIKRAL-E-NYD---SENLFWKERYYKSEENADW---------FLEKNNN--------------------NLWEQFCKILNFE------------------FLNILKR--------------RIID--------EAWEEYEV-WFE-ISKNIL-------------------WEKLE-N-------FEL-----N---------QE-------NK------WIIKDFADYSLA----------------------------------------LYSFWKYFA--------------------------------------------------VEKWRNWDLN-------IDISDD------FYGWEDWYIEK--FYN----T--GYDE-IVKPYNLMR---------NYISKKPWEDNKK---WKINFETS-------SLLS--GW-DKNLE----------------------------SNWSY----IFQKWN------K----YYLWII------NWS----KP-----------------TN-E-IL--------EK------------------LYS---------------------------------------------WDGE--KIKRFVCD------FQ-------K---------------PDK-------KN-T-----------------------PRMF------------------------I---RS-------KK-------------------------------------------------------------------------------------------------------D--------------SFSP-------AVEKYNLPI---------NDIL------------EIYD---------------------NW--------L-FKTENKD------------NP-N----------YK---------------------ES---LR----------------KLI-------DY-FKLG-------F-SK-----------HES-----------------------------------F-----------K----H------FNF--------V--------------------W------KDS--------------------------KS------------YENIAD------------------------------------------FYRDV-----EK--S------------C-YKI----DF-EFL---NFEELKKLTFEKH-------------------------------------LYLFQI------YNKD----------FELDESLQEKWYNFKG------------EW------------------------------------------------QK-NIH-----TKYFEALFL-----------E--E--------------------NISRKSWAV-FKLS-WGW-------EVFFRKK-----SIEV--------------------------------------------------------------------------------------------------------EKEKRNSVEVIKNKR-----------YTECKYFLHFPIQVNF-----------KEEIS-------WN---------FNQEINKFLA------------N------NP-DIN-VIWI-------DRWE-------KH----LAYFSIIN------------------------------------------------------------------------------------------------------------QKWEIL----------------E------------------S---------WSF-N----------------------------------KIE---------------------------NYNKNWEKLL-FPEREIKEIHKDWSLIDLELVET--------------WRKVDYVDYKLLLEYK---ERKRLLQR-------------------------QSW---------------------------------------------------------------------------------------------------------------------------------------------------------------------------------------------------------------------------KEVEQI-KDLKKWYISA-------LVRKIADLIIKHN-----------------------------AI-VIFED-------LNF-RF----KQIR--------GWI---------EKSIYQQLEKALI--------------------DKL-----------NFLV-NKN----EINLEKAGSILKAYQLTVPV----------DSL----K--------EIWK--QTW-VIFYTEAAYTSKIDPITGWRPNL-Y---LK--------------KNNS------KINKENIL-----KFN-------------NIVFNSK----------ENRFEFTY-DL----KKFFW--------KDS-----KFP--AKTVNTVC-----------------SC-----V-ERFKW----N-RN-LN-NNKWGYIHYENLTDW-KLANKEQKEDEFSNFKELFEKY-------FID-IN----WNILEQIKNLD-----------TKNNEKFF---------------SSFIDLFT---------LVCQIRNTNQ--------NAKW----DE-N----DFILSPVE----PFFDSRKS------------QNFWK--------------SLPKNWDENWA---FNIARK------------------------------------------------GLIIL-NRISE------------------------------------------------N-PEK--------PDL--------LIFN----------------ADWDNFARNI-----------------------------------------------------------
>C6Cas12a_Teng2019
-------------------------------------------M-------------------------------KN------V-------------------------FG-------GF---TNLY---------SLTKTL-----RFEL-----------KPT------S------------------KTQ----------------KLM------------KR----------------NNVIQ-------------TDEEIDKLYHDEMKPI-----------LDEIHRRFINDALAQ---------KIF-------ISA-------------------------------SLDN-FLK----VVKNYKV-ESAKKNI-----K----------QNQ------VKLLQKEITIKTLGLR----------REVVSG-------F-------------ITV--SKKWKDKYVG-----LGIK-LKGDG-----Y---------------KV-----LTE-----------QAVL----------------------------------------DILKIEF--------------------------------PNKA---KYI----DKFRGFWTY----FSGFNENR-------------KNYYS-E------ED--------K-----ATSIA-----NRIVNE------NLSRYIDNIIAFE-EIL--------QK-IPNL----------------K-----------------------------------------------------------------KFKQD-----LDITSYNYYLNQA---GI------DKYNKIIGGYIVD--KDK--KIQGIN-EKVNLYTQQTK----------------------------KKLP-KLKFLFKQIG-----------------SERKGF----------GIFEI-------KEGKEWEQ------------LGDLFKLQ---RTKIN--------------SNGREKGLFDSLRTM-----YR--------EFFDEIKRDSNSQARYS-L-----DKIYFNK-AS-------------VNTISNSW-----------------------FT-----------NWNKF-AELLNIKE-------------------------------------DKKNGEKKI----------------PEQIS-IEDIKDSL-S-IIPKENLEE-LFKLTNR---EKHDRT---------------------------------------RFFGSNAWV-----------------TFLNIWQ-N-------------EIE---------ESFNKLE-------------EKEKD-------------FKKNA-A-----IKFQK-----NNLV---------------QK------NYIKEVCDRMLA----------------------------------------IERMAKYHL--------------------------------------------------PKDSN------------LSREED------FYWI----IDN--LSE--------QRE-IYKYYNAFR---------NYISKKPYNK-SK---MKLNFENG-------NLLG--GW-SDGQE---------------------------RNKAGV----ILRNGN------K----YYLGVL------IN-----R---------------------G-IFR------TDK------------------INNE--IYR---------------------------------------TGSS--KWERLILS------NL-------KF------------------------QT-L--------------A--------GKGF------------------------L----G-------KH---GV-------------------------------------------------------------------------------------------------------------------------------------------------------------------------------------------------S-YGNM---------------NPEK-----------------------SV--------PS---LQ----------------KFI-----RENY------------L-KK-----------YPQ-----------------------------------LT----------E----V------SNT--------K--------------------F-----------------------------------LS------------KKDFDA------------------------------------------AIKEA-----LK--E------------C-FTM----NF-INI---AENKLLEAEDKGD-------------------------------------LYLFEI------TNKD----------FS-----------GKK------------SG------------------------------------------------KD-NIH-----TIYWKYLFS-----------E--S--------------------NC---KSPI-IGLN-GGA-------EIFFREG-----QKDK-------------LHTKLD-----------------------------------------------------------------------------------------KKGKKVFDAKR-----------YSEDKLFFHVSITINY-----------GKPKN-------IK---------FRDIINQLIT-------------------SM-NVN-IIGI-------DRGE-------KH----LLYYSVID------------------------------------------------------------------------------------------------------------SNGIIL----------------K------------------Q---------GSL-N----------------------------------KIR--------------------------VG-------------------------------D-------------------KEVDFNKKLTER---ANEMKKAR-------------------------QSW---------------------------------------------------------------------------------------------------------------------------------------------------------------------------------------------------------------------------EQIGNI-KNFKEGYLSQ-------AIHEIYQLMIKYN-----------------------------AI-IVLED-------LNT-EF----KAKR-------LSKV---------EKSVYKKFELKLA--------------------RKL-----------NHLI-LKD-----RNTNEIGGVLKAYQLTPTIGGG-----DVSKF-------------EKAK--QWG-MMFYVRANYTSTTDPVTGWRKHL-Y---ISN-------------FSNN------SVIKSFFD-----PTNRDT--------GIEIFYSGK----------YRSWGFRY---------------------------VQKE--TGKKWELF-----------------ATKEL----ERFKY----N-QT-TK-----LCEKI-NLYD---------------KFEELFK---------GID-----KSADIYSQLCNVLDF-----------------------------RW-KSLVYLWN---------LLNQIRNVDK--------NAE----GNK-N----DFIQSPVY----PFFDSRKT------------DGK----------------TEPINGDANGA---LNIARK------------------------------------------------GLMLV-ERIKN--------------------------------------------NP--E-----------KYEQ--------LIRD----------------TEWDAWIQNFNK-------------------------------------------------------VN
>MG58-2
-------------------------------------------M-------------------------------YTDYIDKLV------------------GGFMDNAFS-------KF---TNQY---------SFSKTL-----RFEL-----------VPQ------G------------------RTA----------------DFL------------------------------NGELE-------------SDQDRAESY-QLLKPH-----------FDNFHDGFIEQSLKA---Y-----SD---------S----------ENR----------F---E----QLGD-LLQ----KQQKF------DKNS----------------SNYE-------KLEKDIIKLQKSIR----------TNLSRF-------F-------------TGF--AKKLN------------------QD-----YG---------------------LGD-----------KSII-------------------SN------------------AGAMV-DFAKIL------------------------WKDQPEKL---VLL----SKFDKFSGY----FTGYCQNR-------------TNYYV-G------DD--------K-----STAVS-----NRIVNQ------NFTKYTQNFIEIN-KDE--------FKSFLKW-FNQEDRYIYNQSTKQS-------------------------------------------------------------QLTHINPET-----FSFAHYTEHLNQS---GI------ETYNFNIG---------------DIN-YWINQFNQTKPP---------------------------KKVK-KLLNLYKQIG-----------------QIPVDKKE--------LFKFY-------ETDED---------------LATDLLVT---IENL--------------------PKYTENANTL-----FR--------NLA---------DEEFN-L-----EEINISA-RG-------------TNSLANKY-----------------------LI-----------GWESV-RELV--NSNKKH---------------------------------DSSNKLIKLSE-------------KPKSTT-LGSLNEII-N-QFE---PNQ-IFKP---------------------------------------------------KYLNNLSDE---------------PGQPSEILIWL----------IKESLL---------NALKESK----D------LAANLN--------------LNKQS-K-------LLG-----E---------KS-------IT------ENIKTFLDSLLL----------------------------------------SSQIMKTFQVDG----------------------------------------------------------------ALGDSD------FYNE----LDQ--VLN-------EID--IFSIYNATR---------NYLTKKPYSQ-DK---ILLKFANS-------SLLD--GW-DINKE---------------------------SDNTSV----ILRDST------G----YFLAIM------KK-----S------------------SN-K-FF--------DK------------------AKNPL-LYQ---------------------------------------VDSG--DLEKMDYK------LL-------P---------------GPN-------KM-I-----------------------PKCI------------------------I----SVFWN---KQ-EKQI--------------------------------------------------------------------VRDK----------------------PTTIKL------------------------AKSGIS-PS---------DEFI------------YKYN---------------------QG--------L-HTKD---------------PETK---KIR-----------------DK--------KY---LV----------------EYI-------DY-VKDA-------L-NK-----------YEG-----------------------------------W-----------Q----G------YIF--------N--------------------F------KSS--------------------------DQ------------YQDTSE------------------------------------------FYKDI-----SD--G------------G-YSL----NW-SSI---DLDVLNKAVDEGE-------------------------------------IYLFKL------KNKD----------LA-----------RKSKS----------NG------------------------------------------------KP-NLH-----TMYWQNLFI-----------D--E--------------------SS--------FKLN-GSA-------EMFYRPK-----TIDK-KQKVF-TGSG-------------------------------------------------------------------------------------------------IKKSGIFEKNR-----------FTENKYLFHVPITINR-----------KANNV-------IK---------FRDKINQAII------------D------EK-ITN-VIGV-------DRGE-------KH----LEFYCLLG------------------------------------------------------------------------------------------------------------KDGEII----------------E------------------Q---------GSL-N----------------------------------VIN---------------------------G-----------------------------------------------------ADYSKILDQK---SSDRNEAR-------------------------KNW---------------------------------------------------------------------------------------------------------------------------------------------------------------------------------------------------------------------------KTIDQI-KDIKNGHTSL-------AIKQIIDLAVKHN-----------------------------AL-IVLED-------LNT-GF----MRGR--------QKI---------EKSNYQQFELAMA--------------------KKL-----------NYLV-SKD-----TPAQQVGGTNKGLQLTPIL----------NNY----S--------DIEKVKQFG-IILYTTAGYTSSTDPVTGWRKTV-Y---LK--------------SLNQ------DSMKNDIS-----KFS-------------QIYWDNK----------EKCYIFSY-DT----KNFN----------SKA---------NSRVWSLY-----------------SS-----V-ERLRS----E-RN---KNGIWEKKQY-SPTD---------------VMRKALVNS-------GIN-PQS---ANLKEDIL--------------SMANSRSL---------------KDIIFGFN---------LICQIRNSGT--------S------VRD-S----DYILSPVK----PFFDSRKQLDE------QNLNENPNSN------------QLPTSGDSNGA---YNIARK------------------------------------------------GQIML-SRVKQ--------------------------------------------NP--E-----------KPDL--------FISD----------------SDWDKYLAED-----------------------------------------------------------
>KKP36646.1_Zetsche2015
-------------------------------------------M-------------------------------SN------F-------------------------FK-------NF---TNLY---------ELSKTL-----RFEL-----------KPV------G------------------DTL----------------TNM------------KDHLE---------YDEKLQTFL-------------KDQNIDDAY-QALKPQ-----------FDEIHEEFITDSLES---K-----KA---------K---------------------------EI---DFSE-YLD----LFQEK----------------------------------------KELNDSEKKLR----------NKIGET-------F-------------NKA--GEKWKKEKY--------------PQ-----YEW-------------KKGSK--IANG----------ADIL--------------------------------------SCQDML-QFIKYK------------------------NPEDEKIK---NYI---DDTLKGFFTY----FGGFNQNR-------------ANYYETK------KE--------A-----STAVA-----TRIVHE------NLPKFCDNVIQFK-HIIKRKKDGTVEKTERKTEYLNAYQYLKNNNKITQIK-------------------------------------------------D-AETE-KMIESTPIAEKI-----FDVYYFSSCLSQK---QI------EEYNRIIG---------------HYN-LLINLYNQAKRSEGKHLSANEK------------KY---KDLP-KFKTLYKQIG-----------------CGKKKDLF--------YTIKC-------DTEEE--ANKSRNEGKESHSVEEIINKA---QEAI-NKYF-------------KSNNDCENINTVP---DFI--------NYI---------LTKEN-Y-----EGVYWSK-AA-------------MNTISDKY-----------------------FA-----------NYHDL-QDRL--KEAKV---------------------------FQKAD--KKSEDDIKI----------------PEAIE-LSGLFGVL-D-SLAD--WQTTLFKSSILSNEDKLK----------IITDSQT--------------------PSE-ALLKM---------------------IFNDIEK---------------NME---------SFLKETN----D-I----I-TLKK----------------------------YKG-----N---------KE-------GT------EKIKQWFDYTLA----------------------------------------INRMLKYFL--------------------------------------------------VKENKIKG---------NSLDTN------ISEA----LKTL-IYS-------DDAE-WFKWYDALR---------NYLTQKPQDE-AKENKLKLNFDNP-------SLAG--GW-DVNKE---------------------------CSNFCV----ILKDKNE-----K----KYLAIM------KK-----G------------------EN-T-LF--------QKE-WTEGRGKNL-------TKKSNPLFEI--------------------------------------NNCE--ILSKMEYD------FW-------A---------------DVS-------KM-I-----------------------PKCSTQLKAVVNH---------------F----K-------QS--DNE----------------------------------------------------------------------------------F---------IFPIGYKVT-----------------------SGEKFREECK-----IS-KQDF-----EL---NNKVFNK----NELSVTAMRYDLSSTQEK-----QYIKAFQKEYWELLF----K----QEKRD-TKLTNNEIFNEWINFCNKKYSELLSWERKYKDA---LT----------------NWI-------NF-CKYF-------L-SK-----------YPK-----------------------------------T-----------T----L------FNY--------S--------------------F------KES--------------------------EN------------YNSLDE------------------------------------------FYRDV-----DI--C------------S-YKL----NINTTI---NKSILDRLVEEGK-------------------------------------LYLFEI------KNQD----------SN-----------DGKS-----------IGH-----------------------------------------------KN-NLH-----TIYWNAIFE-----------NF-D--------------------NR--------PKLN-GEA-------EIFYRKA-----ISKD-K--LG------IVKGKKTKNG-----------------------------------------------------------------------------------------TEIIKNYR-----------FSKEKFILHVPITLNF-----------CSNNEY-----------------VNDIVNTKFY------------N------FS-NLH-FLGI-------DRGE-------KH----LAYYSLVN------------------------------------------------------------------------------------------------------------KNGEIV----------------D------------------Q---------GTL-NL-----------------------PFTDKDGNQRSIK---K------------------EKYFYN-KQEDK------------------------WE---------------AKEVDCWNYNDLLDAM---ASNRDMAR-------------------------KNW---------------------------------------------------------------------------------------------------------------------------------------------------------------------------------------------------------------------------QRIGTI-KEAKNGYVSL-------VIRKIADLAVNNERP---------------------------AF-IVLED-------LNT-GF----KRSR--------QKI---------DKSVYQKFELALA--------------------KKL-----------NFLV-DKN-----AKRDEIGSPTKALQLTPPV----------NNY----G--------DIENKKQAG-IMLYTRANYTSQTDPATGWRKTI-Y---LKAG-PEETTYKKDGKIKNK------SVKDQIIE-----TFT-------------DIGFDGK------------DYYFEY-DK----GEFV----------DE-----KTGEIKPKKWRLY-----------------SGENGKSL-DRFRG----E-RE--KDKYEWKIDKI-DIVK---------------ILDDLFVNF-------DKN-------ISLLKQLKEGVELT--------RNNEHGTG---------------ESLRFAIN---------LIQQIRNTGN--------N------ERD-N----DFILSPVRDENGKHFDSREYWDK---------ETKGEK------------ISMPSSGDANGA---FNIARK------------------------------------------------GIIMN-AHILA--------------------------------------------NS--D-SKD--------LSL--------FVSD----------------EEWDLHLNNKTEWKKQLNIFSSRKA--------------------------------------MAKRKK
>MG57-3
-------------------------------------------M-------------------------------KKK-------------------------------LD-------DF---TNLY---------SLSKTL-----RFEL-----------KPE------A------------------ETN----------------KRF------------DDWIKELEANNETTV---ENLIA-------------KDYKIFNAY-KALKPI-----------LDSIHEEYITIALQS---D-----TA---------K---------------------------NI---DFLT-FYE----AYSDK------SKD---------------------------------TKNIESDLR----------NEIEKS-------F-------------EVA--EEDFFDAIKS-----VEPKVKKSTKA--------------------SV-----LTD-----------KYIL-------------------SY-----------------IEKNMK-NFVSN-------------------------TLSEEELE---KHL----NAFKGFFTY----FSGYNINR-------------ANYYDCK------EE--------K-----NTAVA-----TRIVNE------NLPIFCNNKIRFE-KYR--------QQ------YSIIYSELKNLGVETKIV-------------------------------------------------D-NNGK-L-QESEPISDSV-----FDIKYFNYCLSQV---EI------EKYNQIIG---------------NAN-FLINLFNQQKS--------KEQ------------KF---AKLP-LFEKLRKQIG-----------------CGTRKNLF----------FAL-------KKDKEPELTEKERNSEEILSVEKLLKIT---AEAG-ERIF-------------NGHNNTE--YSVK---KLI--------DFL---------QTQTN-W-----DGFYWSD-AS-------------VSYISNKF-----------------------FA-----------NWHDL-LDKL--KDNKA---------------------------CASFV--KKRDEQVKL----------------NEAVE-LSGLFQVL-D-KEA---NEQ-AFKKSVL-----DNYRC-------IINLKES--------------------VSS-NLINI---------------------ICSDLQN---------------FLN---------EFNKNKT----A-I----L-TLEK--------------YKKKN-A-------YNT-----EY--------DS-------NI------RLIKEWYDSIKG----------------------------------------ILRIVGLFH--------------------------------------------------AKKTKMKG---------CLANPE------IENF----VESI-LNP-------ENVS-WNKWYDGIR---------NYLTKKPQDD-VKENMLKLNFGSS-------SLLG--GW-SDGQE---------------------------KVKIST----ILKHEN------Q----VYLCIL------KN-----K---------------------Q-FF--------DT------------------SKD----------------------------------------------NNP-------VYK-------------------------------GDGGF-----RL-I-----------------------LRNL---------------------K--F------------QT------------------------------------------------------------------------------------------------------------------------------------------------LAGKGFI------------GAFG---------------------QG------YSE-MGKE---------------TPKK-----------------------AM--------DC---LKSFIKDNYIGKYPILQ-SVI---------------------I-NE-----------YKN-------------------K---------------------------K----D------FDL-------------------------------------------------------------------------------------------------------------------------------AIQEK-----LK--E------------C-YEC----KF-IPI---DWNKIIEAEKNGD-------------------------------------LFIFQI------SSKD----------SK-----------ENS------------RG------------------------------------------------RK-DLQ-----TLYWESVLS-----------E--N--------------------SP--------HQLC-AGA-------EIFMRKP-----VDKK-SP-VI-HKKGSILINKRFSDE------------TTIPDELYKKLMAFVASI----KQPFENEQAVKDLLFKSELSKIYAKEYL------------------DKVKLRIAEYDIEKDKR----------FYGETKYFFHCPIKLNY-----------NLKTYGKPEYAFTE---------INQKVNDVFT------------S------LE-SPY-FIGL-------DRGE-------KH----LVYLCEID------------------------------------------------------------------------------------------------------------NSCNII----------------D------------------C---------RSL-N----------------------------------NIN---------------------------G-----------------------------------------------------TNYMLKLEEK---AGSRQKSR-------------------------QEW---------------------------------------------------------------------------------------------------------------------------------------------------------------------------------------------------------------------------QRIDNI-SNLKDGYVSH-------VVHAITEKVVNEP-----------------------------SY-IVLED-------LSR-KM----MQGR--------QKI---------EKSLYQKFEVALA--------------------KKL-----------NFVV-EKE-----IPNGEPGSVSSALQLTPPL----------NNY----K--------DIENKRQFG-IMLYTRANYTSVTDPVTGWRKTI-Y---LKK-------------GSAE------SIRQQIID-----TFS-------------EIGFDGK------------DYYFEY---------------------------IELN--AHKTWRMY-----------------SGKDGVSL-PRFIN----E-KKLQEDKNLWIPVEV-DIVE---------------ILNQLFHCF-------DKN-------KSLLEQIKDGKEL------NKLCNRNETAW---------------ESLIFAIN---------MIQQIRNNGC--------------TEQD-E----NFLYSPVRNENGVHFDTRKQ------------DN----------------TKYPADADANGA---YNIARK------------------------------------------------GIIMH-EHILQW----------------------------------------RKEGS--K-KGD--------VDL--------FVSD----------------EEWDLWLLDRKRWQEKLPYFASKSA------------------------------------------KK
>MG57-7
-------------------------------------------M-------------------------------EEKE---------------------------KVQYS-------DF---TNLY---------QLSKTL-----RFEL-----------KPI------G------------------KTK----------------ETF------------EGWLKENNS-----FNNEDNLFA-------------QDKKIKDAY-VVIKSI-----------MDKLHEQFIEKSLTS---E-----EA---------K---------------------------NI---DFSD-FLD----IYKYR------GND--------------------------------FPKDFEKKLR----------EQIGNT-------Y-------------KVA--GAYFSKEISE--ALNKEFKTK--KP-----F---------------EC-----LTD-----------AKML-------------------NY-----------------LSANVK-EIAEQN------------------------NIDQETLA---NHI----EQFKGFWGY----LSNYNKNR-------------ENYYTTD------KE--------Q-----STAVA-----TRIVHE------NLPTFCDNILRFE-KSR--------EG------YLSICQYLKDNNREIKIK-------------------------------------------------N-AQGE-E-TEAETITEAI-----FQIKHFNSCLAQS---QI------EEYNRIIG---------------NYN-FLINLYNQARR--------EEK------------EF---KKLD-EFESLYKQIG-----------------CGEKKSLF----------ESL-------HDDSD---------------LKALLQKI---KEAG-DTFF-------------KECCDETEISTVS---AFI--------KFL---------KECDN-W-----EGIYMSS-AA-------------VNKISNLY-----------------------FT-----------NWHSI-KDKL--KDNKA---------------------------CVTYD--KNREEPIQL----------------RDAVE-LSDLFKVLDD-KEQ---SEH-FFKESLSND----------------INEKEC--------------------PSK-NLINL---------------------LCFDIEQ---------------NIS---------KFLANSE----N-I----I-NLLN---------------GNKD-N-------QAS-----EE--------DK--------I------KQIKEWLDAAID----------------------------------------TMRIVRYFA--------------------------------------------------VRKSKMKG---------NLPNTT------MEKA----LNNL-LYN-------DDAQ-WFKWYDLVR---------NYLTKKPQDD-AKENKLKLNFGNP-------SLLG--GW-SDGQE---------------------------QTKAAT----LLKYNN------E----LYLCIL------KI-----R---------------------N-IF--------DT------------------SKA----------------------------------------------DNP--IYTKAPFC------AC---------------------------------RL-I-----------------------LRNL---------------------K--F------------QT------------------------------------------------------------------------------------------------------------------------------------------------LAGKGFK------------SKYG---------------------IK------YSE-MGNE---------------DQSQ-----------------------AI--------KC---LKEIIRERYAKKYPPLE-QII--------------------------------------------------------------------------------------N--------------------------------------------------QEY--------------------------SD------------KKSFDN------------------------------------------EVKEA-----LK--E------------C-YVC----EF-VPI---NWDVVSKKQNSTD-------------------------------------LFLFKI------HCKD----------YL-----------PKA------------TG------------------------------------------------KK-DLQ-----TMYWEDVLS-----------D--S--------------------SN--------HQLC-GGA-------EIFMREP-----VPKE-SP-VK-HAKGSKLVNKRDKDG------------NTIPEQIYREIYLYANDK----KQDISTE----------------AKKYITD----------------KKVIIKDVKHEIIKDRR----------FYGETKYMFHCPITINF-----------KAGSS-------SG---------VNEKITDALQ------------Q------SD-NLQ-FIGI-------DRGE-------KH----LVYSCTID------------------------------------------------------------------------------------------------------------KEGKIV----------------K------------------C---------NHH-D----------------------------------NIN---------------------------G-----------------------------------------------------TDYVQKLEAV---ANERLIAK-------------------------KNW---------------------------------------------------------------------------------------------------------------------------------------------------------------------------------------------------------------------------QQQNRI-KDLKSGYISH-------VVHRLVEETIKDDKT-----------------------IAPHAY-IVLED-------LNS-EM----KRGR--------QKI---------EKQVYQNLELALA--------------------KKF-----------NFVV-DKT-----AKQGELGSVSMALQLTPPV----------TNY----K--------DIEGKKRFG-IMLYTRANYTSITDPTTGWRKTI-Y---IKN-------------GKDE------EIRKQILE-----KFT-------------DFGFAGK------------DYYFEY---------------------------IEAN--AGHSWRMY-----------------SGKDGKPL-PRFQN----K-KQLQNDKNIWVPEPV-NVVE---------------ILNNIFEDF-------DKR-------SSFKDQVKNNVEL------KKVEGRNETAW---------------QSLRYALN---------MIQQIRNSGV--------E-----K-TD-D----NFLYSPVRNENGEHFDTRNP------------QNNGG-------------LELIVDADANGA---FNIARK------------------------------------------------GLIMD-AHIKHWINSGRPKI--------------------------------KKDGK--E-TPD--------LDL--------FISD----------------REWDLWLLDREEWKKYLPVFASKSKKDADKTTS---------------------------TKSPKRKKK
>MG57-13
-------------------------------------------M-------------------------------KT--------------------------------LN-------EF---TGLY---------SLSKTL-----RFEL-----------KPV------G------------------KTE----------------ETF------------KQWLEEMQS-NEIVVDNDGNLFL-------------KDKKIKDAY-LAIKPI-----------MDKLHEQFIEMSLLS---E-----KA---------K---------------------------HI---DFSE-YFT----KFRDK------NVS----------------------------------SDLEKNLR----------SKIGDT-------Y-------------QVA--GECISEEITN--VCEKEFKTKKGKE-----Y---------------QC-----LTD-----------AKML-------------------DY-----------------LSTNVK-DLAEQN------------------------GIDEQTLA---NHI----KQFKGFWGY----LDGYNQNR-------------ENYYVVD------KE--------A-----STAVA-----TRIVHE------NLPTFCSNILRFE-KRE--------DE------YVGIYQYLKGINRERKIK-------------------------------------------------N-SKGE-E-VDVEAISENV-----FQIEHFNECLAQS---QI------EEYNRIIG---------------NYN-MLINLYNQARR--------DEK------------DF---KKIE-EFEKLYKQIG-----------------CGEKETMF----------ETL-------QNESD---------------VKNLLEKA---SKAG-EAMF-------------RTSNNSLEIKTMP---DFI--------TFL---------KKCDD-W-----DGIYMSK-TA-------------ISKISNLY-----------------------FA-----------NWHSI-KDKL--KEAKKDA-------------------------CITYD--KNREEPIKL----------------RDAVE-LSGLFDVL-D-SER---PEY-TFKESLFKDDETNEYRD-------VLDKDRS--------------------SSQ-NLIRL---------------------LCFDIER---------------NIR---------SFLNASD----S-I----V-ALEK--------------YKDEN-N-------QIG-----EE--------NQ-------TI------KQIKDWFDAAID----------------------------------------AMRIVRYFA--------------------------------------------------VRKSKMKG---------NMPNVT------MEQA----LNNL-LYS-------DEAR-WFKWYDLIR---------NYLTKKPQDD-AKENKLKLNFGTS-------SLLG--GW-SDGQE---------------------------KTKAAT----LLKFEN------E----LYLCIL------KT-----K---------------------N-IF--------DT------------------SKN----------------------------------------------NNP-------IYT------TQ-------S---------------NAS-------RL-I-----------------------LRNL---------------------K--F------------QT------------------------------------------------------------------------------------------------------------------------------------------------LAGKGFL------------GENG---------------------IS------YGD-MGND---------------NPVK-----------------------AI--------QC---LQKIIKERYVKKYPLLE-KFV---------------------V-------------------------------------------------------------------------------------------------------------------NKY--------------------------TD------------KSKFDA------------------------------------------EINET-----LK--E------------C-YVC----EF-MPI---DWSLVIEKQNNAE-------------------------------------LFLFKI------HCKD----------YL-----------SNA------------IG------------------------------------------------KK-DLQ-----TMYWEDVLS-----------D--G--------------------SK--------HQLC-AGA-------EIFMRKP-----VAKE-SP-IK-HSVGSKLVNKRDKDG------------NTIPEQIYKEIYLYANGK----TKDISAE----------------AQRYIFE----------------QKAVIKDVKHEIIKDKR----------FYGEAKYMFHCPIKLQF-----------EAKDPK---YVLPE---------VNRIITDALQ------------H------SN-NLH-FIGI-------DRGE-------KH----LVYSCTID------------------------------------------------------------------------------------------------------------KDGKII----------------K------------------C---------NHH-D----------------------------------NIN---------------------------G-----------------------------------------------------TDYVQKLEAV---ADARVIAK-------------------------KNW---------------------------------------------------------------------------------------------------------------------------------------------------------------------------------------------------------------------------QEQNKI-KDLKSGYISH-------VVHRLVEETIKDNDK-----------------------IAPHAY-IVLED-------LNT-EM----KRGR--------QKI---------EKQVYQNLETALA--------------------KKL-----------NFVV-DKN-----AKQGELGSVSKALQLTPPI----------NNY----Q--------DIENKKQFG-VMLYTRANYTSVTDPATGWRKTI-Y---IKN-------------GKEE------DIKSQILD-----KFD-------------DFGFDGK------------DYYFEY---------------------------TESN--TGHTWRMY-----------------SGKNGKSL-PRFQN----R-KQMMQDKNIWVPESI-DVVE---------------ILNQLFSDF-------DKG-------KSFKEQIGQGVDL------KKIEGRSEPAW---------------QSLRYALD---------LIQQIRNSGL--------E-----K-KD-D----NFLFSPVRNETGEHFDTRKH------------ANNGG-------------LSKIEDADANGA---YNIARK------------------------------------------------GLIMD-AHIKHWIERGRPTM--------------------------------K--GE--K-TPD--------LDL--------FISD----------------KEWDLWLLDREQWEKELHIFASRSAKEGEDNSL---------------------------VAKKRKKKI
>MG57-15
-------------------------------------------M-------------------------------ND--------------------------------LK-------QF---TGLY---------SLSKTL-----RFEL-----------KPV------G------------------KTK----------------ETF------------KRWLDELKN-TELVVDDGGNLFL-------------KDKQIKDAY-LAIKPI-----------MDKLHDQFIEMSLLS---K-----EA---------R---------------------------NI---DFSD-YYT----AFKDR------SKG---------------------------------LNDIEKKLR----------ENIGAT-------Y-------------NVA--GNYFSAEISK--ALGKEFKIKKDKS-----Y---------------EC-----LTD-----------AKMY-------------------YY-----------------LSANIK-DLAEQN------------------------NIEEQALA---QYI----EKFKGFWGY----LDGYNQNR-------------ENYYEFG------NE--------A-----STAVA-----TRIVHE------NLPTFCSNVFRFE-KRK--------EE------YLDIYQYLKDNNRETRIK-------------------------------------------------D-SQGK-E-VEVEAISEIV-----FQIKHFNECLAQS---QI------EEYNRIIG---------------NYN-MLINIYNQLRS--------SDK------------DF---KRID-EFETLYKQIG-----------------CGERKAMF----------ETL-------QDDSD---------------VKNLLKRA---SDAG-SEMF-------------NTYSDSSEIKTVL---DFI--------KFL---------RGCDN-W-----DGIYMSK-TA-------------ISKISNLY-----------------------FA-----------NWHSI-KDKL--KEAKASA-------------------------CITYE--KNLEDPIKL----------------RDAVE-LSGLFAVF-D-TEQ---SEH-FFKESLFKDDETNEYRG-------VLDKALT--------------------PSK-NLIRL---------------------LCFDIER---------------NIK---------FFLQKSV----E-I----V-ALEK--------------YKDEN-N-------YAG-----DE--------DQ-------TI------RIIKDWLDAATD----------------------------------------AMRIVRYFA--------------------------------------------------VRKNKMKG---------NLPNTT------MEQA----LGNL-LYN-------DDAQ-WFKWYDLIR---------NYLTKKPQDD-VKENKLKLNFDSS-------SFLKESGW-DNDYS---------------------------KSGAF-----IVIHDN------A----YYLVVL------NN-----KL-----------------EE-R-EI--------NK------------------LKT---------------------------------------------LSNN--SAQRIVYK------QQ-------K---------------MDF-------KN-F-----------------------PRLFI-----------------------F------------SK---GD------------------------------------------------------------------------------------------------------------------------NLAPAVNKYNLPI---------ATII--------------------------------------------------------------------DDYK-----------------------KY--------RN---LNGKDKDAFIEEHPKFRYNLI-------EY-FKKC-------A-PL-----------HES----------LSP----------------------F-----------K---DQ------FEK--------V--------------------W------RKT--------------------------ED------------YNTLSE------------------------------------------FYKDT-----AN--A------------C-YEI----SF-ENI---DFQQLCSMDK----------------------------------------CWLFQI------YNKD----------FSIGKDGC-----NGS------------TG------------------------------------------------KP-NLH-----TIYWKMLFD-----------E--T--------------------NL---KNVI-FKLDGQGA-------EIFMREP-----VPKE-SP-TK-HPVGSKIVNKRDNDG------------NTIPEHIFREIYLYANGK----TKDISNV----------------ARKYIGE----------------GKAVIKDVKHEIIKDKR----------FYGEPKYIFHCPITINF-----------KSKSAN-----ESE---------INSKITNALQ------------Q------SD-NLQ-FIGI-------DRGE-------KH----LVYSCTID------------------------------------------------------------------------------------------------------------KNCKII----------------K------------------C---------DHH-D----------------------------------NIN---------------------------G-----------------------------------------------------TNYVQKLEGV---ADDRIIAK-------------------------KNW---------------------------------------------------------------------------------------------------------------------------------------------------------------------------------------------------------------------------QAQSKI-KDLRDGYISH-------VVHRLVDETIKDGDS-----------------------IAPHAY-IVLED-------LNT-EM----KRGR--------QKF---------EKQVYQNLETALA--------------------KKL-----------NFVV-DKN-----AKQGELGSVSKALQLTPPI----------NNY----Q--------DIEGRKQFG-VMLYTRANYTSVTDPATGWRKTI-Y---IKN-------------GKEE------DIKEQILD-----KFS-------------DFGFDGK------------DYYFEY---------------------------TESN--VGHTWRLY-----------------SGNNGEPL-PRFQN----K-KQMQQDKNVWVPEKN-NVVE---------------ILDKLFVNF-------DKS-------KSFKAQIENGVEL------QKAEGRSETSW---------------QSLRYALD---------LIQQIRNSGE--------K-----NSKD-D----NFLYSPVRDDKGEHFDSRHP------------ERNGE-------------LSEIKDADANGA---YNIARK------------------------------------------------GLIMD-AHIKYWIEKGRPTM--------------------------------KKDGK--E-ISD--------LDL--------FISD----------------KEWDLWLLDRDQWKNTLPTFALRNAKEGDAKPP----------------------------KRKGGKKK
>MG57-14
-------------------------------------------M-------------------------------K------------------------------------------TL---TNLY---------QVSKTL-----RFEL-----------QPI------G------------------KTS----------------ETF------------KQWLEDMNM-NELVVDNDGNLFA-------------KDKNIKEAY-LAIKPI-----------MDRLHEQLIEMSLLS---E-----EA---------K---------------------------QI---DFSD-YFE----AYKNK------AVK----------------------------------AEMEKGLR----------KAFAKP-------F-------------QFA--GQCFIDMISNDPKVGIEIKTKKDKQ-----Y---------------EC-----LTD-----------AKMY-------------------NY-----------------LLANVK-DLAEQN------------------------GIAEQKLA---KHI----EQFKGFWGY----LDGYNQNR-------------ENYYEVD------KE--------T-----STAVA-----TRIVHE------NLPTFCSNILRFE-KRL--------EE------YLSIYQYLKDNNRETKIK-------------------------------------------------D-SKGE-E-IDVEAISDDI-----FQIKHFNECLAQS---QI------EEYNRIVG---------------NYN-MLINIYNQLRR--------SEK------------DF---KKVD-EFETLYKQIG-----------------CGKKKSMF----------ETL-------QGDSD---------------VKELLRKA---SEAG-KQMF-------------KDATDTIEIKTLP---DFI--------KFL---------KECDN-W-----DGIYMSK-TA-------------IDKISSLY-----------------------FA-----------NWHSI-KDKL--KEAKADA-------------------------CITYD--KKREDPIKL----------------RDAVE-LSGLFAVL-D-TEQ---SEH-FFKDSLFKDDESNDYRG-------VLDKALM--------------------PSK-NLINL---------------------LCFDIEQ---------------NTK---------AFLNESN----N-I----V-ALEK--------------YKDEN-N-------QAR-----VE--------DK-------TI------KQIKDWFDAATD----------------------------------------AMRIVRYFA--------------------------------------------------VRKSKMKG---------NIPNTT------MEQA----LSNL-LYC-------DEAR-WFKWYDLIR---------NYLTKKPQDD-AKENMLKLNFDNS-------TLME--GW-DINKE---------------------------HDNTTV----ILRKKG------L----YYLGII------NK-----K------------------YN-N-IL--------DK------------------DNAI--------------------------------------------SDGE--CYEKMDYK------QIAL-----PM--------------GVG-------AF-V-----------------------RKCF----------------------------GT-------AQ---NF------------------------------------------------------------------------------------------------------------------------GWCCPQNCLNEEG---------KIII--------------------------------------------------------------------KDDE-----------------------AQ--------PN---LK----------------AIV-------DC-YKDF-------F-DK-----------YEK----------DGF------K---------------Y-----------K----D------FNF--------R--------------------F------LES--------------------------DK------------YKKLSE------------------------------------------FFREV-----EP--Q------------G-YKI----AF-RNV---SVDYIEDLVENGK-------------------------------------LYLFNI------YNKD----------FE-----------DKA------------TG------------------------------------------------TP-NLH-----TIYWKMLFD-----------E--N--------------------NL---KDVV-YKLN-GKA-------EVFMRNP-----VAKE-SP-IK-HSIGSKLVNKRDKDG------------NSIPEQIYREIYLYANGK----TKAISVE----------------AKKYIDE----------------QKVVIKDVKHEIIKDKR----------FYGETKYMFHCPITINF-----------KAKSSS-----GSE---------VNAKITDALQ------------Q------SK-NLN-FIGI-------DRGE-------KH----LVYSCTID------------------------------------------------------------------------------------------------------------NDGKII----------------KGK----------------C---------HDH-D----------------------------------IISVIIKDKD--------------------G----------------------------KDIT-------------------HKTNYVQKLEAV---ADERIIAK-------------------------KNW---------------------------------------------------------------------------------------------------------------------------------------------------------------------------------------------------------------------------QAQNKI-KDLKNGYISH-------VVHHLVEETIKVDGN-----------------------ISPHAY-IVLED-------LNT-EM----KRGR--------QKI---------EKQVYQNLELALA--------------------KKL-----------NFVV-DKN-----AKQGELGSVFQALQLTPPI----------NNY----Q--------DIEGKKQFG-VMLYTRANYTSVTDPATGWRKTI-Y---IKN-------------GKEE------DIRKEILS-----KFD-------------DFGFDGQ------------DYFFEY---------------------------TEAN--AGHIWRLY-----------------SGKNGKAL-PRFQN----K-KQMLQDKNVWVPEII-NVVE---------------ILDNLFADF-------DKA-------KSFKKQIENGVEL------RKIEGRNETAW---------------QSLRFALD---------IIQQIRNSGE--------K-----NSKD-D----NFLYSPVR-KNGEHFDTRNY------------EYNGE-------------LSEIRDADANGA---YNIARK------------------------------------------------GLIMD-AHIKYWIDKGRPMMS-------------------------------SKKDK--K-TSD--------LDL--------FISD----------------KEWDLWLLDKNQWRKELPTFASRSAKEGNTESK-----------------------------TGKRKKK
>MG58-11
-------------------------------------------M-------------------------------KSDL------------------------------FS-------PF---TNLY---------PIQKTL-----RREL-----------KPL------N------------------ESFE----------HDPSLSSL------------RN----------------SDIPQ-------------RDEQREKDY-QAIKPL-----------LDELHNQFITESLQS---L-----ET--------QN-----------------------R---S----DFVL-FYQ----TYQKK------KKNK----AEL---------SEKE-----LKSLDEEFESRTKALR----------AAIGTS-------F-------------SNT--AELRKSNPDY--VSEKGKPFLTQKS-----Y---------------KI-----LTE-----------AEVL----------------------------------------WLLEKKYASD-----------------------------PEKL---ALI----CRFGNFFTY----FTGFNQNR-------------ENYYA-T------DE--------K-----ATAVA-----YRAINE------NLLTFANNCEVFE-KLA----------------------------------V---------------------------------------------------------LSLSELEKKV-----FNPDSYSEYLTQS---GI------DFYNEMLE---------------NIR-SKANLYNQEHK----------------------------TKLP-QPKLLYKQIW-----------------SPRGNT--I-------PFDLI-------TSEAE---------------FQKMLHMM---IAET--------------------DQRIPEFKRL-----LA--------QIF---------EQKAD-L-----SQIFLSK-TA-------------LNIISNRY-----------------------FS-----------SWHTL-LEKG--VE----------------------------LKLFKFK--KNDEESFKL----------------PAYLS-LAELKELF-E-AVP---FQT-A---------EKSDT-----------DEETHH-----------------QV----SLLKLQREN------------------------L--------------HWE---------NSHSNWEL-----L----LKSMKSDFESFWTWEGEFWSYTLAK-KALQSLSTLES-----TN--------QE-------HK------NLIKMLLDNALY----------------------------------------AYRMLKWFK--------------------------------------------------VDTSKLG----------FVPEGE------FYPS----LDQ--LLQ-------DYP--LPKWYDMIR---------NYLTRKPYSQ-AK---LKLNFDCS-------TLLN--GR-DKNKE---------------------------TQNLSV----ILRKDG------K----FYLAIM------KK-----D------------------QN-K-FF--------EK------------------SVL----YE---------------------------------------GNLG--TMEKMDYK------LL-------P---------------WAN-------KM-L-----------------------PKCL------------------------M----P-------GS---DK--------------------------------------------------------------------------------------------------K--------------K--------------YG-AS---------DQVL------------ELYA---------------------KG--------S-FKK----------------SEKS----------F------------NL--------VD---LH----------------TLI-------DF-YKSA-------L-PK-----------YED-----------------------------------W-----------K----V------FNF--------Q--------------------F------QAT--------------------------EN------------YQDISQ------------------------------------------FYREV-----EQ--Q------------G-YLL----NW-RKV---NEELIKQGIKDWS-------------------------------------LFLFQI------SSKD----------FE-----------GKS------------K-------------------------------------------------TP-DLQ-----TLYWQQLFK-----------N--QT-------------------N---------VKLN-GEA-------EIFFRPW-----SMKK------------------------------------------------------------------------------------------------------EKKTLTVDNYDVFKHKR-----------YTEDKILFHVPITLWF-----------WNNEVSPS--APSK---------FNQKLNQELII----------PH------FD-DLH-VIGV-------DRWE-------KH----LAFYSVVS-----------------------------------------------------------------------------------------------------------VKTGKIV----------------K------------------Q---------GTL-N----------------------------------LLN---------------------------G-----------------------------------------------------TDYEVKLSQK---AENRLHAR-------------------------QNR---------------------------------------------------------------------------------------------------------------------------------------------------------------------------------------------------------------------------DTIEKI-ADLKNGYISQ-------VVNKLVELVLEYN-----------------------------AV-IVFED-------LNA-GF----KRGR--------QKI---------EQSVYQKLELALA--------------------KKL-----------NFIV-KKE-----KAVGEPWSVTSAYQLAPQI----------NTF----W--------DIKW-KQRG-IMLYTRANYTSVTDPLTGWRKQH-Y---FKK-------------GSSE------EMKTQFFK-----NFK-------------NLTRDAG----------QEAYIF-----------------------------------DDGTWKLY-----------------SN-----V-ERRRG----K-RG---DHRERTQIKY-DPSL---------------ELDTLFSKY-------QIE-NS----DSLLDQLKN-------------RDLPQTFW---------------TSFFRILD---------LIMQIRNTDD--------EG---------R----DIILSPIGNAQ-ERFDSRKRYNQ------LPRDEKGL-------VIEESAFEYPTSGDANGA---YNIARK------------------------------------------------GVMML-QRIKE--------------------------------------------NP--E---K--------PDL--------LIRD----------------AEWDKKITRK-----------------------------------------------------------
>MG58-4
-------------------------------------------M-------------------------------KSDF------------------------------FA-------PF---TNLY---------PIQKTL-----RREL-----------KPL------N------------------ENFE----------HDPSLSSL------------RN----------------SDIPQ-------------RDEQREKDY-QAIKPL-----------LDELHNEFITKSLQS---L-----EP--------QD-----------------------R---S----DFIL-FYQ----TYQKS------KKNK----ANL---------SEKE-----LKSLDEEFESRTKALR----------AAIGTS-------F-------------SNT--AELRKSNPEY--TNEKGKPFLTQKS-----Y---------------KI-----LTE-----------AGVL----------------------------------------WLLEKKYASD-----------------------------PESL---ALI----RRFGNFFTY----FTGFNQNR-------------ENYYA-T------DE--------K-----ATAVA-----YRAINE------NLLTFANNCEVFE-KLA----------------------------------V---------------------------------------------------------LSLSELEKKV-----FNPDSYSEYLTQS---GI------DFYNEMLA---------------NIR-SKANLYTQEHK----------------------------TKLP-QPKLLYKQIW-----------------SPRGNT--I-------PFDLI-------TSEAE---------------FQKMLHTM---IRET--------------------DQRIPEFKKL-----LA--------QIF---------EEKAD-L-----SQIFLSK-TA-------------LNIISNRY-----------------------FS-----------SWHTL-LEKG--VE----------------------------LKLFKFK--KNDEESFKL----------------PAYLS-LAELKELL-E-AVP---FQA-A---------EKADT-----------AEENHH-----------------QI----SLLKLQREN------------------------L--------------HWE---------NSHSNWEL-----L----LKSMKSDFESFWTWEGEFWSYTLAK-EALQSLSTLES-----SN--------QE-------HK------NLIKMLLDNALY----------------------------------------AYRMLKWFK--------------------------------------------------VDTSKLG----------FVPEGD------FYPS----LDQ--LLQ-------DYP--LPKWYDMIR---------NYLTRKPYSQ-AK---LKLNFDCS-------TLLN--GR-DKNKE---------------------------TQNLSV----ILRKDG------K----FYLAIM------KK-----D------------------QN-K-FF--------EK------------------SAL----YE---------------------------------------GNLG--AMEKMDFK------FL-------P---------------EAS-------KM-I-----------------------PKCSTQLNEVRAAFKKGLPSFIINNEKNFR--LPL------EV---SQ--------------------------------------------------------------------------------------------------R--------------V--------------YN-LN---------NEMY-----RIENPNKSLIS---------------------YK--------K-MDK----------------NEKK----------L------------YI--------KS---FQ----------------KDFLRITWKEDV-YKKS-------L-LD-----------WIN-----------------------------------FC----------K----V------FLL--------S--------------------F------QST--------------------------QNFDFSWL-KESSLYGSLEE------------------------------------------FYADV-----DR--A------------C-YFI----SW-RNV---NEELIKQGIKDCS-------------------------------------LFLFQI------SSKD----------FE-----------GKS------------K-------------------------------------------------TP-DLQ-----TLYRNQIFA-----------P--QP-------------------N---------VKLN-GEA-------EIFFRPW-----SMGK------------------------------------------------------------------------------------------------------EKKTLKVDNYDVFKHKR-----------YTEDKILFHVPITLWF-----------WNNEVSPS--APSK---------FNQKLNQELII----------PH------FD-DLH-VIGV-------DRWE-------KH----LAFYSVVS-----------------------------------------------------------------------------------------------------------VKTGKIV----------------K------------------Q---------GTL-N----------------------------------LLN---------------------------G-----------------------------------------------------TDYEAKLSQK---AENRLYAR-------------------------QNR---------------------------------------------------------------------------------------------------------------------------------------------------------------------------------------------------------------------------DTIEKI-ADLKNGYISQ-------VVNKLVELALEYN-----------------------------AV-IVFED-------LNA-GF----KRGR--------QKI---------EQSVYQKLELALA--------------------KKL-----------NFIV-KKE-----KAVGKPWSVTSAYQLAPQI----------NTF----W--------DIKW-KQRG-IMLYTRANYTSVTDPLTGWRKQH-Y---FKK-------------GSSE------EMKAQFFK-----SFK-------------NLTRDAG----------QEAYIF-----------------------------------DDGTWQLY-----------------SN-----V-ERRRG----K-RG---DHRERTQIKY-DPSL---------------ELDTLFSKN-------QIK-KT----ESLFDQLKN-------------RELPQTFW---------------TSFFRIMD---------LIMQIRNTDD--------EG---------R----DIILSPIGNAQ-ERFDSRKRYNQ------LPCDKNGA-------VLEESAFEYPTSGDANGA---YNIARK------------------------------------------------GVMML-ERIKE--------------------------------------------NP--E---K--------PNL--------LIRD----------------AERDSWVK-------------------------------------------------------------
>MG58-10
-------------------------------------------M-------------------------------KSDL------------------------------FS-------PF---TNLY---------PIQKTL-----RREL-----------KPL------N------------------ENFQ----------HDPALTAL------------RN----------------SEIPQ-------------RDEQREKDY-QAIKPL-----------LDELHNQFITKSLQS---L-----EP--------QD-----------------------R---S----DFIL-FYQ----TYQKK------KKNK----ADL---------SEKE-----LKSLDEEFKSRTKALR----------AAIGTS-------F-------------SNT--AELRKSNPDY--TNGKGKSKKPKKS-----Y---------------KI-----LTE-----------AGVL----------------------------------------WLLEKKYASD-----------------------------PEKL---ALI----RRFGNFFTY----FTGFNQNR-------------ENYYA-T------DK--------K-----ATAVA-----YRAINE------NLLTFANNRELFE-KLA----------------------------------V---------------------------------------------------------LSLSELEKKI-----FNPDSYSEYLTQS---GI------DFYNEMLA---------------NIR-SKANLYTQEHK----------------------------TKLP-QPKLLYKQIW-----------------SPRGNT--I-------PFDLI-------NNDEE---------------FQEMLHMM---ITET--------------------DQRIPEFNKL-----LE--------QIF---------EEKTD-L-----SQIFLSK-TA-------------LNIISNRY-----------------------FS-----------SWHTL-LEKG--VE----------------------------LKLFKFK--KNDEESFKL----------------PAYLS-LAELKELL-E-AVP---FQT-A---------EKSDT-----------DEETHH-----------------QV----SLLKLQREN------------------------L--------------HWE---------NSHSNWEL-----L----LKSMKSDFESFWTWEGEFWSYTSAK-KALQSLLSLES-----TN--------QE-------HK------NLIKMLLDNALY----------------------------------------AYRMLKWFR--------------------------------------------------VDTSKLG----------FVPEGE------FYPS----LDQ--LLQ-------DYP--LPKWYDMIR---------NYLTRKPYSQ-AK---LKLNFDCS-------TLLN--GR-DKNKE---------------------------TQNLSV----ILRKDG------K----FYLAIM------KK-----D------------------QN-K-FF--------EK------------------SAL----YK---------------------------------------GNLG--TMEKMDYK------LL-------P---------------WAN-------KM-L-----------------------PKCL------------------------M----P-------GS---EK--------------------------------------------------------------------------------------------------K--------------K--------------YG-AS---------DQVL------------ALYA---------------------KG--------S-FQK----------------SEKS----------F------------NL--------PD---LH----------------TLI-------DF-YKSA-------L-QK-----------YED-----------------------------------W-----------K----V------FNF--------Q--------------------F------QAT--------------------------EN------------YQDISQ------------------------------------------FYREV-----EQ--Q------------G-YLL----NW-RKV---NEELIKQGIKDWS-------------------------------------LFLFQI------SSKD----------FE-----------GKS------------K-------------------------------------------------TP-DLQ-----TLYWCQLFE-----------S--QT-------------------N---------VKLN-GEA-------EIFFRPR-----SMKK------------------------------------------------------------------------------------------------------EKKKLKVDNYDVFKHKR-----------YTEDKILFHVPITLWF-----------WNNEVSPS--APSK---------FNQKLNQELII----------PH------FD-DLH-VIGV-------DRWE-------KH----LAFYSVVS-----------------------------------------------------------------------------------------------------------VKTGKIV----------------K------------------Q---------GTL-N----------------------------------LLN---------------------------G-----------------------------------------------------TNYEEKLSQK---AENRLHAR-------------------------QNR---------------------------------------------------------------------------------------------------------------------------------------------------------------------------------------------------------------------------DTIEKI-ADLKNGYISQ-------VVNKLVELVLEYN-----------------------------AV-IVFED-------LNA-GF----KRGR--------QKI---------EQSVYQKLELALA--------------------KKL-----------NFIV-KKE-----KAVGEPWSVTSAYQLAPQI----------NTF----W--------DIKW-KQRG-IMLYTRANYTSVTDPLTGWRKQH-Y---FKK-------------GSSE------EMKAQFFR-----SFK-------------NLTRDAG----------QKAYIF-----------------------------------DDGTWQLY-----------------SN-----V-ERRRG----K-RG---DHRKRTQIKY-DPSL---------------ELDTLFSKC-------QIE-KS----DSLFDQLKN-------------RELPQTFW---------------TSFFRILD---------LIMQIRNTDD--------EG---------R----DVILSPIGNTQ-ERFDSRQRYDQ------LPRDENGL-------VIEESVFEYPTSGDANGA---YNIARK------------------------------------------------GVMML-QRIKE--------------------------------------------NP--E---K--------PDL--------LIRD----------------AEWDSWVW-------------------------------------------------------------
>MG58-8
-------------------------------------------M-------------------------------KSDL------------------------------FS-------PF---TNLY---------PIQKTL-----RREL-----------KPL------N------------------ENFQ----------HDLALSAL------------RN----------------SEIPQ-------------RDQQREKDY-QAIKPL-----------LDELHNQFITESLQS---L-----EP--------QH-----------------------R---S----DFVL-FYQ----TYQKK------KKNK----ADL---------PEKE-----LKSLDEEFESRTKALR----------AAIGTS-------F-------------SAT--AELRKSNPDY--VNEKGKPFLDQKS-----Y---------------KI-----LTE-----------SGVL----------------------------------------WLLEKKYTSD-----------------------------PEKL---ALI----RRFGNFFTY----FTGFNQNR-------------ENYYA-T------DE--------K-----STAVA-----YRAINE------NLLTFANNCELFE-KLA----------------------------------V---------------------------------------------------------LSLSELEKKV-----FNPDFYSEYLTQS---GV------DFYNEMLG---------------NIR-SKANLYTQEHK----------------------------TKLP-QPKLLYKQIW-----------------SPRGNT--I-------PFDLI-------NNDEE---------------FKKMLHMM---IAET--------------------DQRIPEFNRL-----LE--------PIF---------EGKAD-L-----SQVFLSK-TS-------------LNIISNRY-----------------------FS-----------SWHTL-LEKG--VE----------------------------LKLFKFK--KNDEESFKL----------------PAYLS-LAELKELL-E-AVP---FQT-V---------EKSDT-----------AEGTHH-----------------QV----SLLKLQREN------------------------L--------------HLE---------SSHSNWEL-----L----LKSMKSDFESFWTWEGEFWSYTSAK-NTLLSLSTLES-----TN--------QE-------HK------NLIKMLLDNVLY----------------------------------------AYRMLKWFK--------------------------------------------------IDTSKLG----------FVPEGE------FYLS----LDQ--LLQ-------DYP--LPKWYDMIR---------NYLTRKPYSQ-AK---LKLNFDCS-------TVLN--GR-DKNKE---------------------------TQNLSV----ILRKDG------K----FYLAIM------KK-----D------------------QN-K-FF--------EK------------------SAL----YE---------------------------------------GNLG--TMEKMDYK------LL-------P---------------WAN-------KM-L-----------------------PKCL------------------------M----P-------GS---DK--------------------------------------------------------------------------------------------------K--------------K--------------YG-AS---------DQVL------------ELYA---------------------KG--------S-FKK----------------SEKS----------F------------NL--------PD---LH----------------TLI-------DF-YKSA-------L-PK-----------YED-----------------------------------W-----------K----V------FNF--------Q--------------------F------QAT--------------------------EN------------YQDISQ------------------------------------------FYREV-----EQ--Q------------G-YLL----NW-RKV---NEELIKQGIKDWT-------------------------------------LFLFQI------SSKD----------FE-----------GKS------------K-------------------------------------------------TP-DLQ-----TLYWQQLFK-----------N--QT-------------------N---------VKLD-GEA-------EIFFRPW-----SMKK------------------------------------------------------------------------------------------------------EKKTLKVDNYDVFKHKR-----------YTEDKILFHVPITLWF-----------GNNEVSPS--APSK---------FNQKLNQELII----------PY------FD-DLH-VIGV-------DRWE-------KH----LAFYSVVS-----------------------------------------------------------------------------------------------------------VKTGKIV----------------K------------------Q---------GTL-N----------------------------------LLN---------------------------G-----------------------------------------------------TDYEAKLSQK---AENRLHAR-------------------------QNR---------------------------------------------------------------------------------------------------------------------------------------------------------------------------------------------------------------------------DTIEKI-ADLKNGYISQ-------VVNKLVELVLEYN-----------------------------AV-IVFED-------LNA-GF----KRGR--------QKI---------EQSVYQKLELALA--------------------KKL-----------NFIV-KKE-----KAVGEPWSVTSAYQLAPQI----------NTF----W--------DIKW-KQRG-IMLYTRANYTSVTDPLTGRRKHY-Y---FKK-------------GSSE------EMKAQFFK-----SFK-------------NLTRDAS----------QEAYIF-----------------------------------DDGTWQLY-----------------SN-----V-ERRRG----K-RG---DHRERMQIKY-DPSL---------------ELDTLFSKY-------QIE-KS----EALLDQLKN-------------RELPQTFW---------------TSFFRILD---------LIMQIRNTDD--------EG---------R----DIILSPIGNAE-ERFDSRKRYDQ------LPYDENRV-------VIEESTFEYPTSGDANGA---YNIARK------------------------------------------------GVMML-ERIKE--------------------------------------------NP--E---K--------PDL--------LIRD----------------AEWDSWVWNF-----------------------------------------------------------
>MG58-9
-------------------------------------------M-------------------------------KSDL------------------------------FS-------PF---TNLY---------PIQKTL-----RREL-----------KPL------N------------------ENFQ----------HDPALSAL------------RN----------------SEIPQ-------------RDQQREKDY-QAIKPL-----------LDELHNQFITESLQS---L-----EP--------QD-----------------------R---S----DFVL-FYQ----TYQKK------KKNK----ADL---------SEKD-----LKTLDEEFESRTKALR----------NAIGAS-------F-------------SVT--AELRKSNPDY--VNEKGKPFLDQKS-----Y---------------KI-----LTE-----------SGVL----------------------------------------WLLEKKYASD-----------------------------PEKL---ALI----RRFGNFFTY----FTGFNQNR-------------ENYYA-T------DE--------K-----STAVA-----YRAINE------NLLTFANNCELFE-KLS----------------------------------M---------------------------------------------------------LSLSELEKKV-----FNPDSYSEYLAQS---GI------DFYNEMFA---------------NIR-SKANLYTQEHK----------------------------TKLP-QPKLLYKQIW-----------------SPRGNT--I-------PFDLI-------TSEAE---------------FQEMLHTM---IRET--------------------DQRLPEFNKL-----LA--------QIF---------EEKAD-L-----SQIFLSK-TA-------------LNIISNRY-----------------------FS-----------SWHTL-LEKG--VE----------------------------LKLFKFK--KNDEESFKL----------------PAYLS-LAELKELL-E-SVP---FQT-A---------ENADT-----------AQGSHH-----------------QV----SLLKLQREK------------------------L--------------YLE---------NSHSNWEL-----L----LKSMKSDFESFWTWEGEFWSYTSAK-KALQSLSTLES-----TN--------QE-------HK------NLIKMLLDNALY----------------------------------------AYRMLKWFR--------------------------------------------------VDTSKLG----------FVPEGE------FYPS----LDQ--LLQ-------DYP--LPKWYDMIR---------NYLTRKPYSQ-AK---LKLNFDCS-------TLLK--GR-DKNKE---------------------------TQNLSV----ILRKDG------K----FYLAIM------KK-----D------------------QN-K-FF--------EK------------------SAL----YE---------------------------------------GNLG--TMEKMDYK------LL-------P---------------WAN-------KM-L-----------------------PKCL------------------------M----P-------GS---DK--------------------------------------------------------------------------------------------------K--------------K--------------YR-AS---------DQVL------------ELYA---------------------KG--------S-FKK----------------SEKS----------F------------NL--------AD---LH----------------TLI-------DF-YKSA-------L-PK-----------YED-----------------------------------W-----------K----V------FNF--------Q--------------------F------QAT--------------------------EN------------YQDISQ------------------------------------------FYREV-----EQ--Q------------G-YLL----NW-RKV---NEKLIKQGIKDWS-------------------------------------LFLFQI------SSKD----------FE-----------GKS------------K-------------------------------------------------TP-DLQ-----TLYWQQLFE-----------F--ST-------------------N---------VKLN-GEA-------EIFFRPW-----SMKK------------------------------------------------------------------------------------------------------EKKKLKVDNYDVFKHKR-----------YTEDKILFHVPITLWF-----------GNNEVSPS--APSK---------FNQKLNQELII----------PH------FD-DLH-VIGV-------DRWE-------KH----LAFYSVVS-----------------------------------------------------------------------------------------------------------VKTGKIV----------------K------------------Q---------GTL-N----------------------------------LLN---------------------------G-----------------------------------------------------TDYEAKLSQK---AENRLHAR-------------------------QNR---------------------------------------------------------------------------------------------------------------------------------------------------------------------------------------------------------------------------DTIEKI-ADLKNGYISQ-------VVNKLVELALEYN-----------------------------AV-IVFED-------LNA-GF----KRGR--------QKI---------EQSVYQKLELALA--------------------KKL-----------NFIV-KKE-----KAVGEPWSVTSAYQLAPQI----------NTF----W--------DIKW-KQRG-IMLYTRANYTSVTDPLTGWRKQH-Y---FKK-------------GSSE------EMKAQFFK-----SFK-------------NLSRDAG----------QKAYIF-----------------------------------DDGTWQLY-----------------SN-----V-ERRRG----K-RG---DHRERTQIKY-DPSL---------------ELDTLFSKY-------QIE-KS----ESLFDQFKN-------------REFPQTFW---------------TSFFRILD---------LIMQIRNTDD--------EG---------R----DIILSPIGNAQ-ERFDSRKRYDQ------LPRDEKGL-------VIEESAFEYPTSGDANGA---YNIARK------------------------------------------------GVMML-ERIKE--------------------------------------------NP--E---K--------PDL--------LIRD----------------AEWDSWII-------------------------------------------------------------
>MG58-12
MLSFNW-----------VLFFF------------------FSKM-------------------------------SRSI------------------------------FS-------PF---TNLY---------PIQKTL-----RREL-----------KPL------N------------------ENFQ----------HDPALSAL------------RN----------------SEIPQ-------------RDEQREKDY-QAIKPL-----------LDEFHNQFITESLHS---L-----EP--------QD-----------------------R---S----DFIL-FYQ----TYQKK------KKNK----AEI---------SEKE-----LKSLDEEFESRTKALR----------NAIGTS-------F-------------SVT--AELRKSNPDY--VSEKGKPFLTQKS-----Y---------------KI-----LTE-----------AGVL----------------------------------------WLLEKKYTSD-----------------------------PEKL---ALI----RRFGNFFTY----FTGFNQNR-------------ENYYA-T------DE--------K-----STAVA-----YRAINE------NLLTFANNCELFE-KLS----------------------------------V---------------------------------------------------------LSLSELEKKT-----FNPDSYSEYLTQS---GI------VFYNEMLA---------------NIR-SKANLYTQEHK----------------------------AKLP-QPKLLYKQIW-----------------SPRGDT--I-------PFDLI-------ASEAE---------------FQETLHTM---IRET--------------------DQRIPEFNKL-----LE--------QIF---------EEKVD-L-----SQIFFSK-TS-------------LNIISNRY-----------------------FS-----------SWHTL-LEKG--VE----------------------------LKLFKFK--KNDEESFKL----------------PAYLS-LAELKELL-E-SAP---FQM-A---------EKADA-----------DEEKHH-----------------QA----SLFKLQREN------------------------L--------------HLE---------KSHSNWEL-----L----LKSMKSDFESFWTWEGEFWSYTLAK-KALQSLSALES-----TN--------QE-------HK------NLIKMLLDNALY----------------------------------------AYRMLKWFK--------------------------------------------------VDTSKLG----------FVPEGE------FYPS----LDQ--LLQ-------DYP--LPKWYDMIR---------NYLTRKTYSQ-AK---LKLNFDCS-------TLLN--GR-DKNKE---------------------------IQNLSV----ILRKDG------K----FYLAIM------KK-----D------------------QN-K-FF--------EN------------------SAL----YE---------------------------------------GNLG--TMEKMDYK------LL-------P---------------WAN-------KM-L-----------------------PKCL------------------------M----P-------GS---DK--------------------------------------------------------------------------------------------------K--------------K--------------YG-AS---------DQVL------------ELYA---------------------KG--------S-FKK----------------SEKS----------F------------NL--------AD---LH----------------TLI-------DF-YKLA-------L-PK-----------YED-----------------------------------W-----------K----V------FNF--------Q--------------------F------QAT--------------------------EN------------YQDISQ------------------------------------------FYREV-----EQ--Q------------G-YLL----NW-RKV---NEKLIKQGIKDWS-------------------------------------LFLFQI------SSKD----------FE-----------GKS------------K-------------------------------------------------TP-DLQ-----TLYWQQLFE-----------F--ST-------------------N---------VKLN-GEA-------EIFFRPW-----SMKK------------------------------------------------------------------------------------------------------EKKKLKVDNYDVFKHKR-----------YTEDKILFHVPITLWF-----------GNNEVSPS--APSK---------FNQKLNQELII----------PH------FD-DLH-VIGV-------DRWE-------KH----LAFYSVVS-----------------------------------------------------------------------------------------------------------VKTGKIV----------------K------------------Q---------GTL-N----------------------------------LLN---------------------------G-----------------------------------------------------TDYEAKLSQK---AENRLYAR-------------------------QNR---------------------------------------------------------------------------------------------------------------------------------------------------------------------------------------------------------------------------DTIEKI-ADLKNGYISQ-------VVNKLVELVLEYN-----------------------------AV-IVFED-------LNA-GF----KRGR--------QKI---------EQSVYQKLELALA--------------------KKL-----------NFIV-KKE-----KAVGEPWSVTSAYQLAPQI----------NTF----W--------DIKW-KQRG-IMLYTRANYTSVTDPLTGWRKQY-Y---FKK-------------GSSE------EMKAQFFK-----SFK-------------NLTRDAG----------QEAYIF-----------------------------------DDGTWLLY-----------------SN-----V-ERRRG----K-RG---DHRERTQIKY-DPSL---------------ELDTLFSKY-------QIE-KS----DSLFDQLKN-------------RELPQTFW---------------TSFFRIID---------LIMQIRNTDD--------EG---------R----DIILSPIGNPQ-ERFDSRKRYNQ------LPRDEKGG-------IIEESAFEYPTSWDANGA---YNIARK------------------------------------------------GVMML-ERIKE--------------------------------------------NP--E---K--------PDL--------LIRD----------------AEWDKKITRK-----------------------------------------------------------
>MG58-13
-------------------------------------------M-------------------------------SRSI------------------------------FS-------PF---TNLY---------PIQKTL-----RREL-----------KPL------N------------------ENFQ----------HDPALSAL------------RN----------------SEIPQ-------------RDEQREKDY-QAIKPL-----------LDEFHNQFITESLHS---L-----EP--------QD-----------------------R---S----DFIL-FYQ----TYQKK------KKNK----AEI---------SEKE-----LKSLDEEFESRTKALR----------NAIGTS-------F-------------SVT--AELRKSNPDY--VSEKGKPFLTQKS-----Y---------------KI-----LTE-----------AGVL----------------------------------------WLLEKKYTSD-----------------------------PEKL---ALI----RRFGNFFTY----FTGFNQNR-------------ENYYA-T------DE--------K-----STAVA-----YRAINE------NLLTFANNCELFE-KLS----------------------------------V---------------------------------------------------------LSLSELEKKT-----FNPDSYSEYLTQS---GI------VFYNEMLA---------------NIR-SKANLYTQEHK----------------------------AKLP-QPKLLYKQIW-----------------SPRGDT--I-------PFDLI-------ASEAE---------------FQETLHTM---IRET--------------------DQRIPEFNKL-----LE--------QIF---------EEKVD-L-----SQIFFSK-TS-------------LNIISNRY-----------------------FS-----------SWHTL-LEKG--VE----------------------------LKLFKFK--KNDEESFKL----------------PAYLS-LAELKELL-E-SAP---FQM-A---------EKADA-----------DEEKHH-----------------QA----SLFKLQREN------------------------L--------------HLE---------KSHSNWEL-----L----LKSMKSDFESFWTWEGEFWSYTLAK-KALQSLSALES-----TN--------QE-------HK------NLIKMLLDNALY----------------------------------------AYRMLKWFK--------------------------------------------------VDTSKLG----------FVPEGE------FYPS----LDQ--LLQ-------DYP--LPKWYDMIR---------NYLTRKTYSQ-AK---LKLNFDCS-------TLLN--GR-DKNKE---------------------------IQNLSV----ILRKDG------K----FYLAIM------KK-----D------------------QN-K-FF--------EN------------------SAL----YE---------------------------------------GNLG--TMEKMDYK------LL-------P---------------WAN-------KM-L-----------------------PKCL------------------------M----P-------GS---DK--------------------------------------------------------------------------------------------------K--------------K--------------YG-AS---------DQVL------------ELYA---------------------KG--------S-FKK----------------SEKS----------F------------NL--------AD---LH----------------TLI-------DF-YKLA-------L-PK-----------YED-----------------------------------W-----------K----V------FNF--------Q--------------------F------QAT--------------------------EN------------YQDISQ------------------------------------------FYREV-----EQ--Q------------G-YLL----NW-RKV---NEKLIKQGIKDWS-------------------------------------LFLFQI------SSKD----------FE-----------GKS------------K-------------------------------------------------TP-DLQ-----TLYWQQLFE-----------F--ST-------------------N---------VKLN-GEA-------EIFFRPW-----SMKK------------------------------------------------------------------------------------------------------EKKKLKVDNYDVFKHKR-----------YTEDKILFHVPITLWF-----------GNNEVSPS--APSK---------FNQKLNQELII----------PH------FD-DLH-VIGV-------DRWE-------KH----LAFYSVVS-----------------------------------------------------------------------------------------------------------VKTGKIV----------------K------------------Q---------GTL-N----------------------------------LLN---------------------------G-----------------------------------------------------TDYEAKLSQK---AENRLHAR-------------------------QNR---------------------------------------------------------------------------------------------------------------------------------------------------------------------------------------------------------------------------DTIEKI-ADLKNGYISQ-------VVNKLVELVLEYN-----------------------------AV-IVFED-------LNA-GF----KRGR--------QKI---------EQSVYQKLELALA--------------------KKL-----------NFIV-KKE-----KAVGEPWSVTSAYQLAPQI----------NTF----W--------DIKW-KQRG-IMLYTRANYTSVTDPLTGWRKQY-Y---FKK-------------GSSE------EMKAQFFK-----SFK-------------NLTRDAG----------QEAYIF-----------------------------------DDGTWLLY-----------------SN-----V-ERRRG----K-RG---DHRERTQIKY-DPSL---------------ELDTLFSKY-------QIE-KS----DSLFDQLKN-------------RELPQTFW---------------TSFFRIID---------LIMQIRNTDD--------EG---------R----DIILSPIGNPQ-ERFDSRKRYNQ------LPRDEKGG-------IIEESAFEYPTSWDANGA---YNIARK------------------------------------------------GVMML-ERIKE--------------------------------------------NP--E---K--------PDL--------LIRD----------------AEWDKKITRK-----------------------------------------------------------
>MG58-6
-------------------------------------------M-------------------------------KSDF------------------------------FS-------PF---TNLY---------PIQKTL-----RREL-----------KPL------N------------------ENFE----------YDPSLSLL------------RN----------------SEIPQ-------------RDEQREKDY-QAIKPL-----------LDELHNQFIAESLQS---L-----ET--------QN-----------------------R---S----DFVD-FYQ----TYQKK------KKNK----VDL---------SEKE-----LKMLNEEFESRTKALR----------TAIGNS-------Y-------------AKL--AELRKSNPDY--VNEKGKPFLTQKS-----Y---------------KI-----LTE-----------AGVL----------------------------------------WLLEKKYASD-----------------------------PEKL---ALI----RRFGNFFTY----FTGFNQNR-------------ENYYA-T------DE--------K-----ATAVA-----YRAINE------NLLTFANNCELFE-KLS----------------------------------V---------------------------------------------------------LSLSEREKKI-----FNPDSYSEYLTQS---GI------DFYNEMLA---------------NIR-SKANLYTQEYK----------------------------TKLP-QPKLLYKQIW-----------------SPRGNT--I-------PFDLI-------NNDEE---------------FKKMLHTM---IAET--------------------DQRIPEFNKL-----LE--------SIF---------EENAD-L-----SQIFLSK-TS-------------LNIISNRY-----------------------FS-----------SWHTL-LEKG--VE----------------------------LKLFKFK--KNDEESFKL----------------PAYLS-LAELKELL-E-AVP---FQT-I---------EKADT-----------AEGNHH-----------------QV----SLLKLQREN------------------------L--------------HLK---------NSHSNWEL-----L----LKSMKSDFESFWAWDEEFWSYTSAK-NVIQSLSSLQS-----TN--------QE-------HK------NLIKMLLDNALY----------------------------------------AYRMLKWFK--------------------------------------------------IDTSKLG----------FIPEGE------FYPS----LDQ--LLQ-------DYP--LPKWYDMIR---------NYLTRKPYSQ-AK---LKLNFDCS-------TLLN--GR-DKNKE---------------------------TQNLSV----ILRKDG------K----FYLAIM------KK-----D------------------QN-K-FF--------EK------------------SAL----YE---------------------------------------GNLG--TMEKMDYK------LL-------P---------------WAN-------KM-L-----------------------PKCL------------------------M----P-------GS---DK--------------------------------------------------------------------------------------------------K--------------K--------------YG-AS---------DQVL------------ELYA---------------------KG--------S-FKK----------------SEKS----------F------------NL--------AD---LH----------------TLI-------DF-YKSA-------L-PK-----------YED-----------------------------------W-----------K----V------FNF--------Q--------------------F------QAT--------------------------EN------------YQDISQ------------------------------------------FYREV-----EQ--Q------------G-YLL----NW-RKV---NEELIKQGIKDWS-------------------------------------LFLFQI------SSKD----------FE-----------GKS------------K-------------------------------------------------TP-DLQ-----TLYWQQLFE-----------S--PT-------------------N---------VKLN-GEA-------EIFFRPW-----SMKK------------------------------------------------------------------------------------------------------EKKALKVDNYDVFKHKR-----------YTEDKILFHVPITLWF-----------GNNEVSPS--APSK---------FNQKLNQELII----------PH------FD-DLH-VIGV-------DRWE-------KH----LAFYSVVS-----------------------------------------------------------------------------------------------------------VKTGKIV----------------K------------------Q---------GTL-N----------------------------------LLN---------------------------G-----------------------------------------------------TDYEAKLSQK---AENRLHAR-------------------------QNR---------------------------------------------------------------------------------------------------------------------------------------------------------------------------------------------------------------------------DTIEKI-ADLKNGYISQ-------VVNKLVELVLEYN-----------------------------AV-IVFED-------LNA-GF----KRGR--------QKI---------EQSVYQKLELALA--------------------KKL-----------NFIV-KKE-----KTVGEPWSVTSAYQLAPQI----------NTF----W--------DIKW-KQRG-VMLYTRANYTSVTDPLTGWRKQH-Y---FKK-------------GSSE------EMKAQFFK-----SFK-------------NLTRDIN----------QEAYIF-----------------------------------DDGTWKLY-----------------SN-----V-ERRRG----K-RG---DHRERTQIKY-DPSL---------------ELDTLFFKN-------QIE-KY----DSLFDQLKN-------------RELPQTFW---------------TSFFRILD---------LIMQIRNTDD--------EG---------R----DIILSPIGNVQ-ERFDSRKRYDQ------LPRDEKGL-------IIEESEFEYPTSGDANGA---YNIARK------------------------------------------------GVMML-ERIKE--------------------------------------------NP--E---K--------PDL--------LIRD----------------AEWDSWAK-------------------------------------------------------------
>MG58-5
-------------------------------------------M-------------------------------KSDF------------------------------FA-------PF---TNLY---------PIQKTL-----RREL-----------KPL------N------------------ENFE----------HDPSLSSL------------RN----------------SEIPQ-------------RDEQREKDY-QAIKPL-----------LDELHNQFITESLQS---L-----ET--------QD-----------------------R---S----DFVL-FYQ----TYQKK------KKNK----ADF---------SEKE-----LKSLDEEFESRTKASR----------TAIGNS-------Y-------------AKL--AELRKSNPDY--VNEKGKPFLDQKS-----Y---------------KI-----LTE-----------AGVL----------------------------------------WLLEKKYASD-----------------------------PEKL---ALI----RRFGNFFTY----FTGFNQNR-------------ENYYA-T------DE--------K-----ATAVA-----YRAINE------NLLTFANNCELFE-KIS----------------------------------V---------------------------------------------------------LSLSEREKKI-----FNPDSYSEYLTQS---GI------DFYNEMLA---------------NIR-SKANLYTQEHK----------------------------TKLP-QPKLLYKQIW-----------------SPRGNT--I-------PFDLI-------NKDEE---------------FQKMLHTM---IAET--------------------DQRIPEFNKL-----LE--------SIF---------EENAD-L-----SQIFLSK-TS-------------LNIISNRY-----------------------FS-----------SWHTL-LEKG--VE----------------------------LKLFKFK--KNDEESFKL----------------PAYLS-LAELKELL-E-AVP---FQT-A---------EKSDT-----------TEGNHH-----------------QA----SLLKLQREN------------------------L--------------HLE---------SSHSNWEL-----L----LKSMKSDFESFWTWEGEFWSYTSAK-KALQSLSTLES-----SN--------QE-------HK------NLIKMLLDNALC----------------------------------------AYRILKWFK--------------------------------------------------IDTSKLG----------FVPEGE------FYPS----LDQ--LLQ-------DYP--LPKWYDMIR---------NYLTRKPYSQ-AK---LKLNFDCS-------TLLN--GR-DKNKE---------------------------TQNLSV----ILRKDG------K----FYLAIM------KK-----D------------------QN-K-FF--------EK------------------SAL----YE---------------------------------------GNLG--TMEKMDYK------LL-------P---------------WAN-------KM-L-----------------------PKCL------------------------M----P-------GS---DK--------------------------------------------------------------------------------------------------K--------------K--------------YR-AS---------DQVL------------ELYA---------------------KG--------S-FKK----------------SEKS----------F------------NL--------AD---LH----------------TLI-------DF-YKSA-------L-PK-----------YED-----------------------------------W-----------K----V------FNF--------Q--------------------F------QAT--------------------------EN------------YQDISQ------------------------------------------FYREV-----EQ--Q------------G-YLL----NW-RKV---NEELIKQGIKDWS-------------------------------------LFLFQI------SSKD----------FE-----------GKS------------K-------------------------------------------------TP-DLQ-----TLYWQQLFK-----------N--QT-------------------N---------VKLN-GEA-------EIFFRPW-----SMKK------------------------------------------------------------------------------------------------------EKKTLKVDNYDVFKHKR-----------YTEDKILFHVPITLWF-----------GNNEVSPS--APSK---------FNQKLNQELII----------PH------FD-DLH-VIGV-------DRWE-------KH----LAFYSVVS-----------------------------------------------------------------------------------------------------------VKTGKIV----------------K------------------Q---------GTL-N----------------------------------LLN---------------------------G-----------------------------------------------------TDYEAKLSQK---AENRLHAR-------------------------QNR---------------------------------------------------------------------------------------------------------------------------------------------------------------------------------------------------------------------------DTIEKI-ADLKNGYISQ-------VVNKLVELVLEYN-----------------------------AV-IVFED-------LNA-GF----KRGR--------QKI---------EQSVYQKLELALA--------------------KKL-----------NFIV-KKE-----KAVGESWSVTSAYQLAPQI----------NTF----W--------DIKW-KQRG-IMLYTRANYTSVTDPLTGWRKQH-Y---FKK-------------GSSE------EMKAQFFK-----SYK-------------NLTRDAG----------QKAYIF-----------------------------------DDGTWLLY-----------------SN-----V-ERRRG----K-RG---DHRERTQIKY-DPSL---------------ELDTLFSKY-------QIE-KS----HSLFDQLKN-------------REFPQTFW---------------TSFFRILD---------LIMQIRNTDD--------KG---------R----DIILSPIGNAQ-ERFDSRKRYDQ------LPCDEKGL-------IIEESEFEYPTSGDANGA---YNIARK------------------------------------------------GMMML-ERIKE--------------------------------------------NP--E---K--------PDL--------LIRD----------------AEWDSWSK-------------------------------------------------------------
>MG58-1
MVKEI------------FYLLF------------------SKKM-------------------------------KSDF------------------------------FS-------PF---TNLY---------PIQKTL-----RREL-----------KPL------N------------------ENFQ----------HDPALTAL------------RN----------------SEILQ-------------RDEQREKDY-QAIKPL-----------LDELHNQFITESLQS---L-----EP--------QD-----------------------R---S----DFVD-FYQ----NYQKS------KKNK----ANL---------SEKE-----LKSLDEEFESRTKALR----------TAIGTS-------F-------------SNT--AELRKSNPDY--VNEKGKPFLDQKS-----Y---------------KI-----LTE-----------AGVL----------------------------------------WLLEKKYASD-----------------------------PEKL---ALI----RRFGNFFTY----FTGFNQNR-------------ENYYA-T------DE--------K-----ATAVA-----YRAINE------NLLTFANNCELFE-KLS----------------------------------V---------------------------------------------------------LSLSEREKKI-----FNPDSYSEYLTQS---GI------DFYNEMFA---------------NIR-SKANLYTQEHK----------------------------TKLP-QPKLLYKQIW-----------------SPRGNT--I-------PFDLI-------NKDEE---------------FQKMLDTM---IAET--------------------DQRIPEFKKL-----LE--------PIF---------EGKAD-L-----SQIFLSK-TA-------------LNIISNRY-----------------------FS-----------SWHTL-LEKG--VE----------------------------LKLFKFK--KNDEESFKL----------------PAYLS-LAELKELL-E-AVP---FQT-A---------EKSDT-----------TEGNHH-----------------QA----SLLKLQREN------------------------L--------------HLE---------RSNSNWEL-----L----LKSMKSDFESFWTWEGEFWSYTSAK-KALQSLSSLQS-----TN--------QE-------HK------NLIKMLLDNTLY----------------------------------------AYRMLKWFK--------------------------------------------------VDTSKLG----------FVPEGE------FYPS----LDQ--ILQ-------DYP--LPKWYDMIR---------NYLTRKPYSQ-AK---LKLNFDCS-------TLLN--GR-DKNKE---------------------------TQNLSV----ILRKDG------K----FYLAIM------KK-----D------------------QN-K-FF--------EK------------------SAL----YE---------------------------------------GNLG--TMEKMDYK------LL-------P---------------WAN-------KM-L-----------------------PKCL------------------------M----P-------GS---DK--------------------------------------------------------------------------------------------------K--------------K--------------YG-AS---------DQVL------------ELYA---------------------KG--------S-FKK----------------SEKS----------F------------NL--------AD---LH----------------TLI-------DF-YKSA-------L-PK-----------YED-----------------------------------W-----------K----V------FNF--------Q--------------------F------QAT--------------------------EN------------YQDISQ------------------------------------------FYREV-----EQ--Q------------G-YLL----NW-RKV---NEELIKQGIKDWS-------------------------------------LFLFQI------SSKD----------FE-----------GKS------------K-------------------------------------------------TP-DLQ-----TLYWQQLFE-----------F--ST-------------------N---------VKLN-GEA-------EIFFRPW-----SMKK------------------------------------------------------------------------------------------------------EKKNLKVDNYDVFKHKR-----------YTEDKILFHVPITLWF-----------GNNEVSPS--APSK---------FNQKLNQELII----------PH------FD-DLH-VIGL-------DRWE-------KH----LAFYSVVS-----------------------------------------------------------------------------------------------------------VKTGKIV----------------K------------------Q---------GTL-N----------------------------------LLN---------------------------G-----------------------------------------------------TDYEAKLSQK---AENRLHAR-------------------------QNR---------------------------------------------------------------------------------------------------------------------------------------------------------------------------------------------------------------------------DTIEKI-ADLKNGYISQ-------VVNKLVELVLEYN-----------------------------AV-IVFED-------LNA-GF----KRGR--------QKI---------EQSVYQKLELALA--------------------KKL-----------NFIV-KKE-----KAVGEPWSVTSAYQLAPQI----------NTF----W--------DIKW-KQRG-IMLYTRANYTSVTDPLTGWRKQH-Y---FKK-------------GSSK------EMKAQFFK-----SFK-------------NLTRDTN----------QEAYIF-----------------------------------DDGTWKLY-----------------SN-----V-ERRRG----K-RG---DHRERTQIKY-DPSL---------------ELDTLFSKY-------QIE-KS----ESLFGQLKN-------------RELPQTFW---------------TSFFRILD---------LIMQIRNTDD--------ES---------R----DIILSPIGNAQ-ERFDSRKRYDQ------LPRDEKGV-------VIEESAFEYPTSGDANGA---YNIARK------------------------------------------------GVMML-ERIKE--------------------------------------------NP--E---K--------PDL--------LIRD----------------AEWDRKITN------------------------------------------------------------
>MG58-3
M----------------FYLLF------------------SKKM-------------------------------KSDF------------------------------FA-------PF---TNLY---------PIQKTL-----RREL-----------KPL------N------------------ENFQ----------HDPALTAL------------RN----------------SEIPQ-------------RDQQREKDY-QAIKPL-----------LDELHNQFITESLQS---L-----EP--------QD-----------------------R---S----DFVD-FYQ----NYQKS------KKNK----ANL---------SEKE-----LKNLDEEFESRTKALR----------TAIGTS-------F-------------SNT--AELRKSNPDY--VNEKGKPFLDQKS-----Y---------------KI-----LTE-----------AGVL----------------------------------------WLLEKKYASD-----------------------------PEKL---ALI----RRFGNFFTY----FTGFNQNR-------------ENYYA-T------DE--------K-----STAVA-----YRAINE------NLLTFANNCELFE-KLS----------------------------------V---------------------------------------------------------LSLSEREKKI-----FNPDSYSEYLTQS---GI------DFYNEMLA---------------NIR-SKANLYTQEHK----------------------------TKLP-QPKLLYKQIW-----------------SPRGNT--I-------PFDLI-------NNDEE---------------FKKMLHTM---IAET--------------------DQRIPEFNKL-----LE--------SIF---------EENAD-L-----SQIFLSK-TA-------------LNIISNRY-----------------------FS-----------SWHTL-LEKG--VE----------------------------LKLFKFK--KNDEESFKL----------------PAYLS-LAELKELL-E-AVP---FQT-V---------EKSDT-----------AEGTHH-----------------QV----SLLKLQREN------------------------L--------------HLE---------SSHSNWEL-----L----LKSMKSDFESFWTWEGEFWSYTSAK-NTLLSLSTLES-----TN--------QE-------HK------NLIKMLLDNALY----------------------------------------AYRMLKWFK--------------------------------------------------IDTSKLG----------FVPEGE------FYPS----LDQ--LLQ-------DYP--LSKWYDMIR---------NYLTRKPYSE-AK---LKLNFDCS-------TLLN--GR-DKNKE---------------------------SQNLSV----ILRKDG------K----FYLAIM------KK-----D------------------QN-K-FF--------EK------------------SAL----YE---------------------------------------GNLG--TMEKMDYK------LL-------P---------------WAN-------KM-L-----------------------PKCL------------------------M----P-------GS---NK--------------------------------------------------------------------------------------------------K--------------K--------------YG-AS---------DQVL------------ELYA---------------------KG--------S-FKK----------------SEKS----------F------------NL--------PD---LH----------------TLI-------DF-YKLA-------L-PK-----------YED-----------------------------------W-----------K----V------FNF--------Q--------------------F------QAT--------------------------EN------------YQDISQ------------------------------------------FYREV-----EQ--Q------------G-YLL----KW-RKI---NEELIKQGIKDWS-------------------------------------LFLFQM------SSKD----------FE-----------GKS------------K-------------------------------------------------TP-DLQ-----TLYWQQLFE-----------S--QT-------------------N---------VKLN-GEA-------EIFFRPW-----SMKK------------------------------------------------------------------------------------------------------EKKTLKVDNYDVFNHKR-----------YTEDKILFHVPITLWF-----------GNNEVSPS--APSK---------FNQKLNQELII----------PH------FD-DLH-MIGV-------DRWE-------KH----LAFYSVIS-----------------------------------------------------------------------------------------------------------VKTGKIV----------------K------------------Q---------GTL-N----------------------------------LLN---------------------------G-----------------------------------------------------TDYEAKLSQK---AENRLHAR-------------------------QNR---------------------------------------------------------------------------------------------------------------------------------------------------------------------------------------------------------------------------DTIEKI-ADLKNGYISQ-------VVNKLIELVLEYN-----------------------------AV-IVFED-------LNA-GF----KRGR--------QKI---------EQSVYQKLELALA--------------------KKL-----------NFIV-KKE-----KAVGEPWSVTSAYQLAPQI----------NTF----W--------DIKW-KQRG-IMLYTRANYTSVTDPLTGWRKQH-Y---FKK-------------GSSE------EMKAQFFE-----SFK-------------NLSRDAG----------QKAYIF-----------------------------------DDGTWQLY-----------------SN-----V-ERRRG----K-RG---DHRERTQIKY-DPSL---------------ELDTLFSKY-------QIE-KS----DSLLDQLKN-------------RDLPQTFW---------------TSFFRILD---------LIMQIRNTDD--------EG---------R----DIILSPIGNAE-ERFDSRKRYDQ------LPRDEKGL-------VIEESAFEYPTSGDANGA---YNIARK------------------------------------------------GVMML-QRIKE--------------------------------------------NP--E---K--------PDL--------LIRD----------------AEWDKKITRK-----------------------------------------------------------
>MG58-7
-------------------------------------------M-------------------------------KSDF------------------------------FS-------PF---TNLY---------PIQKTL-----RREL-----------KPL------N------------------ENFQ----------HDPALTAL------------RN----------------SEILQ-------------RDEQREKDY-QAIKPL-----------LDELHNQFITESLQS---L-----EP--------QD-----------------------R---S----DFVD-FYQ----NYQKS------KKNK----ANL---------SEKE-----LKSLDEEFESRTKALR----------TAIGTS-------F-------------SNT--AELRKSNPDY--VNEKGKPFLTQKS-----Y---------------KI-----LTE-----------AGVL----------------------------------------WLLEKKYASE-----------------------------PENL---ALI----RRFGNFFTY----FTGFNQNR-------------ENYYA-T------DE--------K-----VTAVA-----YRAINE------NLLTFANNCELFE-KLS----------------------------------V---------------------------------------------------------LSLSDLEKKI-----FNPDSYSEYLTQS---GI------DFYNEMLA---------------NIR-SKANLYTQEHK----------------------------TKLP-QPKLLYKQIW-----------------SPRGNT--I-------PFDLI-------NKDEE---------------FQKMLDTM---IAET--------------------DQRIPEFKKL-----LV--------QIF---------EGKAD-L-----SQIFLSK-TS-------------LNTISNRY-----------------------FS-----------SWHTL-LEKG--VE----------------------------LKLFKFK--KNDEESFKL----------------PAYLS-LAELKELL-E-AVP---FQT-A---------EKSDT-----------AEGTHH-----------------QV----SLLKLQREN------------------------L--------------HLE---------SSHSNWEL-----L----LKSMKSDFESFWTWEGEFWSYTSAK-NTFLSLSTLES-----TN--------QE-------HK------NLIKMLLDNALY----------------------------------------AYRMLKWFK--------------------------------------------------VDTSKLG----------FVPEGE------FYPS----LDQ--LLQ-------DYS--LPKWYDMIR---------NYLTRKPYSQ-AK---LKLNFDCS-------TLLN--GR-DKNKE---------------------------TQNLSV----ILRKDG------K----FYLAIM------KK-----D------------------QN-K-FF--------EK------------------SAL----YE---------------------------------------GNLG--TMEKMDYK------LL-------P---------------WAN-------KM-L-----------------------PKCL------------------------M----P-------GS---DK--------------------------------------------------------------------------------------------------K--------------K--------------YG-AS---------DQVL------------ELYA---------------------KG--------S-FKK----------------SEKS----------F------------NL--------PD---LH----------------TLI-------DF-YKSA-------L-PK-----------YED-----------------------------------W-----------K----V------FNF--------Q--------------------F------QAT--------------------------EN------------YQDISQ------------------------------------------FYREV-----EQ--Q------------G-YLL----NW-RKV---NEELIKQGIKDWS-------------------------------------LFLFQI------SSKD----------FE-----------GKS------------K-------------------------------------------------TP-DLQ-----TLYWQQLFE-----------F--PT-------------------N---------VKLN-GEA-------EIFFRPW-----SMKK------------------------------------------------------------------------------------------------------EKKTLKVDNYDVFKHKR-----------YTEDKILFHVPITLWF-----------GNNEVSPS--APSK---------FNQKLNQELII----------PH------FD-DLH-VAWV-------DRGE-------RN----LWYFSIIS-----------------------------------------------------------------------------------------------------------VKTGKIV----------------K------------------Q---------GTL-N----------------------------------LLN---------------------------G-----------------------------------------------------TDYEAKLSQK---AENRLHAR-------------------------QNR---------------------------------------------------------------------------------------------------------------------------------------------------------------------------------------------------------------------------DTIEKI-ADLKNGYISQ-------VVNKLIELVLEYN-----------------------------AV-IVFED-------LNA-GF----KRGR--------QKI---------EQSVYQKLELALA--------------------KKL-----------NFIV-KKE-----KAVGEPWSVTSAYQLAPQI----------NTF----W--------DIKW-KQRG-IMLYTRANYTSVTDPLTGWRKQH-Y---FKK-------------DSSE------EMKTQFFK-----SFK-------------NLTRDAG----------QEAYIL-----------------------------------DDGTWKLY-----------------SN-----V-ERRRG----K-RG---DHRERTQIKY-DPSL---------------ELDTLFSKY-------QIE-KS----DSLLDQLKN-------------RDLPQTFW---------------TSFFRILD---------LIMQIRNTDD--------EG---------R----DIILSPIGNAE-ERFDSRKRYDL------LPRDEKGL-------VIEESAFEYPTSGDANGA---YNIARK------------------------------------------------GVMML-QRIKE--------------------------------------------NP--E---K--------PDL--------LIRD----------------AEWDKKITRK-----------------------------------------------------------
>SaCas12a_Teng2019
-----------------------------------------------------------------------------------------------------------------------------------------------------------------------------------------------------------------------------------------------------------------------------------------------------------------------------------------------------------------------------------------------------------------------------------------------------------------------------------------------------------------------------------------------------------------------------------------------------------------------------------------------------------------------------------------------------------------------------------------------------------------------------------------------------------------------------------------------------------------------------------------------------------------------------------------------------------------------------------------------------------------------------------------------------------------------------------MNDIEGLKEE-----FL--------KI-----------SLEN-F-----EGIYISN-KK-------------LNEISNRK-----------------------FG-----------DYNSI-NMMI--KQSMNEKGI------LSK---------------------KEINELIPDLE---NINK-----PKVKSFN-LSFIFENLTK-EHK----------------------------------------------------------ELIIDYIRE-------------------------------------------NIC---------NVIENVK------I---TIEKYRN--------------IDNKI-E-------FKN-----N---------AE-------KV------SKIKEMLESINE----------------------------------------LCKLIKEFN----------------------------------------------------TDE------------IEKNNE------FYNI----LNK--NFE-------IFES-SYKVLNKVR---------NFVTKKEVIE-NK---MKLNFSNY-------QLGN--GW-HKNKE---------------------------KDCSII----LFRKRN------NERWIYYLGIL------KH-----G------------------TKIK-----------END-----------------YLS---------------------------------------------SVDT--GFYKMDYY------AQ-------N---------------SLS-------KM-I-----------------------PKCS------------------------I----T-------VK---NV--------------------------------------------------------------------------------------------------K--------------NAPEDESVILNDSKKFNEPLE-----IT-PEIR------------KLYG---------------------NN--------E-HIK----------------GD-K----------F------------KK--------ES---LV----------------KWI-------DF-CKEF-------L-LK-----------YKS-----------------------------------F-----------E----KAKK---EIL--------K--------------------L------KES--------------------------NL------------YENLEE------------------------------------------FYSDA-----EE--K------------A-YFL----EF-INI---DEDKIKKLVKEKN-------------------------------------LYLFQI------YNKD----------FS-----------AYS------------TG------------------------------------------------NK-NLH-----TMYFEELFT-----------D--E--------------------NL---KKPV-FKLN-GNT-------EVFYRIA-----SSKP-K--IV-HNKGEKLVNKTYLDD------G---IIKTIPDSVYEEISEKVKNNED--YSKLLEE------------------------------------NNIKNLEIKVATHEIVKDKR-----------YFENKFLFYLPITLNK-----------KVSNKN----TNKN---------INKNVIDEIK------------D------CN-EYN-VIGI-------DRGE-------RN----LISLCIIN------------------------------------------------------------------------------------------------------------QNGEII----------------L------------------Q---------KEM-N----------------------------------IIQ---------------------------SSDK------------------------------------------------YNVDYNEKLEIK---SKERDNAK-------------------------KNW---------------------------------------------------------------------------------------------------------------------------------------------------------------------------------------------------------------------------SEIGKI-KDLKSGYLSA-------VVHEIVKLAIEYN-----------------------------AV-IILED-------LNN-GF----KNSR--------KKV---------DKQIYQKFERALI--------------------EKL-----------QFLI-FKN-----YDKNEKGGLRNAFQLTPEL----------KNI----T--------KVAS--QQG-IIIYTNPAYTSKIDPTTGYANII-K---KSN-----------------------NNEESIVK-----AID-------------KISYDKE----------KDMFYFDI-NLSN--SSFN----------LT----VKNV--LKKEWRIY-----------------TN-----G-ERIIY----K-DR--------KYITL-NITQ---------------EMKDILSKC-------GID-YLN-I-DNLKQDIL-----------------KNKLH---------------KKVYYIFE---------LANKMRNENK--------D----------V----DYIISPVLNKDGKFFMTQEI------------NE-----------------LTPKDADLNGA---YNIALK------------------------------------------------GKLMI-DNLNK--------------------------------------------KE---------------KFV--------FLSN----------------EDWLNFIQGR-----------------------------------------------------------
>MG11-19
-------------------------------------------M-------------------------------NK------I-------------------------LK-------KF---TRRN---------KLIKTV-----RFKL-----------TPK------F------------------GTE----------------KTI------------VN----------------SNIFE-------------QDELRSQNY-DVIKKV-----------IDHIHRSFIDEIFAE--PT-----KF---------D-----------------------F---E----TLAE-ISS----NTPALYSF-------------------------------------EEKREEENRLR----------TQIAKF-------I-------------TGN-------------------------KM-----F---------------KE-----ITSP----------TQII---------------------------------------------KIAEKN------------------------DSITDEEK---EIA----KTFDKFTGY----IRPLIEIR-------------NYIYS-E------EE--------K-----SSTIP-----YRIVNE------NFEIYLNNSLLLK-TMK--------KAGIDFE----------------------------------------------------------------------------------CGIDC-----KEVNNYNYCLSQS---NI------EQYNEYVG---------------IVN-QRLNEMKQKNQM------PENP-----------------ALMKIKLKQLKKQIL-----------------S--EGTSF--------IIDEF-------NDFKE---------------VEDTNKKF---MNELL-----------------GNNGIINRLNNV-----FEL-------GY----------ETLTDKA-----DQIYINK-NG-------------ITDMSVYV-----------------------AG-----------RWNVL-ENCL--RHYYTLNIA--------------QGKKM----TKAME--NAINKQLK-----------------APYFT-LAEIQNAV-ASNHE-----------------EEIDNS-----------------------------------NVK-SYFYK----------------------------------------HYVELR---------SQIITAQ----K-M----V---------------------------------YFK-----EFE-------NG-------SI------DSIKKYLDAVLE----------------------------------------LQRYVKTFIVRN----------------------------------------------------------------VAKAEI------FYDE----LDV--CFD-------ELSC-IVSLYDKTR---------NYITKKPYSK-EK---FRCTFGSP-------VFGE--GW-DENSE---------------------------PIKLIT----MYKRDG------Y----YYLGIN------NP-----K------------------KK-Y-EI--------AE------------------SYN----TG----------------------------------------TDE--YFEKMVLK------TF-----------------------DFT-------KQ-F-----------------------PKIV------------------------F----A-------KA-------------------------------------------------------------------------IR----------------------------E--------------HFIESDADFILQTEKFNQPLT-----ITKADFE------------QKYYV----EDGKVIER--------NGEDI-----K-YTKPYF----------DKTGDYK----GY----Y----------------------AA---IQ----------------QRI-------NL-AKRF-------L-AS-----------YKS-----------------------------------T-----------A----I------YSL-------SE--------------------L------KAD--------------------------NE------------YQSWKD------------------------------------------FTDHV-----GE--L------------T-YKI----RW-QHI---PVDVIQNWINNEN-------------------------------------IYFFKI------DKRD----------FN-----------ENV------------NENH----------------------------------------------ID-DEQ-----TLLFKEALG-----------D--N--------------------NA---RQRI-LQIL-GGA-------EVYYRKA-----SLKP-V--IT-HKAGSILLNKKDIHN------------KPIEENVYQELYSYLNGK----NVELSDK----------------AKLMLDK----------------KLVKYRKAEYDIIKDRR-----------YTEDQISFHLPIAINY-----------RKPDKD------YT---------INQDVQEILK------------E------NK-DIN-ILGI-------NRGE-------RN----LIYITIIN------------------------------------------------------------------------------------------------------------QNKEIL----------------L------------------Q---------KNL-N----------------------------------VLQ---------------------------N-----------------------------------------------------YDWYEKLLQR---EMERDTAR-------------------------RNW---------------------------------------------------------------------------------------------------------------------------------------------------------------------------------------------------------------------------HTVEQI-KNIKKGYIDN-------LLHEITTLMFQYN-----------------------------AI-IAIED-------INF-GF----AQKR--------TGI--------SEKSIYMKFEEMLL--------------------KKL-----------NYLV-VKN-----RNALEPGGIINGYQMTPVL----------ESM----S--------KLGK--QAG-WVFFVPTYYITNIDPITGFVNLL-R---TRE-------------LKTN------AAKEDFFQ-----KLD-------------SFHYDKE----------TKNFIIDI-DY----KKFN----------VE-----NYG--KIAKWKLS-----------------TH-----G-ERSQY----D-SD-VK-----QYINI-NITD---------------ELKKIFGNN-------NIN-YLD-G-HNLIYDIIDAKNI---------TQSKSSFF---------------DDVLSCIN---------LTLKMVNLQN--------N-------RE-N----DYIISPIKNKNGTYFDTRYV------------DE-----------------KLPQCPDAHGA---YNIALK------------------------------------------------GLMLI-QRIQE--------------------------------------------HN--DSKSK--------VKL--------AISN----------------NDWVSFLQQ------------------------------------------------------------
>MG11-12
-------------------------------------------M-----------------------------------------------------------------LD-------KF---ASLY---------PVTKTL-----RFRL-----------LPQ------G------------------RTE----------------ENM------------QA----------------AKVLE-------------NDLERSEAA-AVVKGL-----------IKKYHLQFISDTLSG---S-----TL---------S-----------------------W---Q----ALTE-TLD----KFKAD-------------------------HTAT-----------AELDSTLAAYR----------CKLAEL-------F-------------TKS-------------------------PK-----Y---------------KV-----MATP----------VSII-------------------KE--------------------ILK-------------------------------TETDPENI---AAL----NKLNGYTYI----IFDYVSTR-------------MLTYS-A------DA--------K-----ATSLA-----YRLVDE------NYLRFYQDISAAA-EIS--------AV-LEEA------------------------------------------------------------------------------GLDNAEVEA-----FIRTDYNTCLTSE---GI------ASFNAAAG---------------SIN-QFVNVLLQQNPV------LQSE-----------------PALRRHLQPLYKMLL-----------------DEAESKII-----------KF-------EDYGQ---------------LRDAVENF---RRNF--------------------QDLPQSLIDI-----FA---------------------GRYD-Y-----SKIYVGY-KY-------------LNEASSQI-----------------------AG---------GYNWKLL-ENAL--EDFYSKPYL--------------VNGKM----PVKYK--TVVNKKMN-----------------QLAYS-FTELQEAL-D-AGE-------------------------------------------------------SGSSIT-DLFGK-----------------------------------------YAELH---------AAYAAAD----GNV----F---------------------------------YKE----YD---------RK-------SI------ASLKNYLDAVNA----------------------------------------IARFIKIFA---------------------------------------------------VPEV------------YAKDEG------FYGI----VDG--AAD-------KLRD-FDLLYNMVR---------NYITKKPYKK-TK---VALTFNSS-------SFGR--GW-DENKI---------------------------YDELTT----IFTYNG------K----YYLGVI------NK-----N------------------DK-P-DL--------AA------------------AVS---------------------------------------------KDEG--GYKRMVYK------TF-----------------------DIV-------KQ-L-----------------------PRLS------------------------F----T-------KA------------------------------------------------------------------------------------------------------VK-------------AHFAESDEDFIFDGPKFAKPLR-----VP-KEIY--L---------QSFTD--------------------NGDKLPDSAKK-YTKAYL----------DMSGDYK----GY----Y----------------------EA---IV----------------KRI-------DY-TKEF-------L-SA-----------YKS-----------------------------------T-----------S----I------YDL--------A--------------------F-----LKPA--------------------------DQ------------YEQWSN------------------------------------------FTDDV-----QT--A------------L-YKI----RW-DNI---PAAAIDEMVESGK-------------------------------------LYLFEI------YSAD----------LY-----------KNPA-----------EG------------------------------------------------RKIDTQ-----AQIFKEIFS-----------E--N-------------------------GQKV-IKLL-GNC-------EVYFRPA-----SLPA-V--VT-HPKGSILVNKQLVNG------------KTLPDEVYREIYRYLNKK----SENLSPL----------------AKQLLDK----------------ELVKYRVAQEDIIKDKR-----------FTENQYSFHLPVTLNY-----------KVKQQ-------FY---------INMEVMNMLR------------S------RK-DIN-ILGI-------NRGT-------RN----LLYVTVIN------------------------------------------------------------------------------------------------------------QQGEIL----------------Y------------------S---------RSL-N----------------------------------EFN---------------------------G-----------------------------------------------------VDYRDKLLVK---ERGIKDAA-------------------------MNW---------------------------------------------------------------------------------------------------------------------------------------------------------------------------------------------------------------------------QAADSI-KNIKEGYLSR-------ALGEIVRLMVKFN-----------------------------AI-CVVEN-------LSS-NF----RNAG--------GGI-------FAYGNFYKGFETNLI--------------------KKL-----------NCLI-IKD-----AEKDKAGSVLRSLQMTRSF----------ESF----E--------KAGR--QSG-WLFMLDPAYISAVDPLTGFVNLF-S---FRN-------------LKTI------RQKAEFLQ-----KFK-------------SINYVPE----------TKAFDFVF-DY----KDFG----------VT-----ACG--PVSCWVAT-----------------SD-----V-ERIVK----T-TE----NGKVKFESV-LPSM---------------QLAKLFTDK-------DID-FTD-G-HNLISEIT----------------ADSRLV---------------TETLSIFM---------NIMRLYNYDI--------D-------RN-N----DYVSSPVMGR----FDTRYD-------------------------------KKLHNPDELAA---YNMARK------------------------------------------------GLMII-KRAQA--------------------------------------------SE--K-DSK--------VDL--------FIKN----------------ADWFSFLQTGSI---------------------------------------------------------
>MG11-10
-------------------------------------------M-----------------------------------------------------------------LD-------KF---ASLY---------PVTKTL-----RFRL-----------LPQ------G------------------RTE----------------ENM------------QA----------------AKVLE-------------NDLERSEAA-AVVKGL-----------IKKYHLQFISDTLSG---S-----TL---------S-----------------------W---Q----ALTE-TLD----KFKAD-------------------------HTAT-----------AELDSALAAYR----------CKLAEL-------F-------------TKS-------------------------PK-----Y---------------KV-----MATP----------VSII-------------------KE--------------------ILK-------------------------------TETDPENI---AAL----NKLNGYTYI----IFDYVSTR-------------MLTYS-A------DA--------K-----ATSLA-----YRLVDE------NYLRFYQDISAAA-EIS--------AV-LEEA------------------------------------------------------------------------------GFDNAEVEA-----FIRTDYNTCLTSE---GI------ASFNAAAG---------------SIN-QFVNVLLQQNPV------LQSE-----------------PALRRHLQPLYKMLL-----------------DEAESKII-----------KF-------EDYGQ---------------LRDAVENF---RRNF--------------------QDLPQSLIDI-----FA---------------------GRYD-Y-----SKIYVGY-KY-------------LNEASSQI-----------------------AG---------GYNWKLL-ENAL--EDFYSKPYL--------------VNGKL----PVKYK--TVVNKKMN-----------------QLAYS-FTELQEAL-D-AGD-------------------------------------------------------SGSSIT-DLFGK-----------------------------------------YAELH---------AAYAAAD----GNV----F---------------------------------YKE----YD---------RK-------SI------ASLKNYLDAVNA----------------------------------------IARFIKIFA---------------------------------------------------VPEV------------YVKDEG------FYGI----VDG--AAD-------KLRD-FDLLYNMVR---------NYITKKPYKK-SK---VALTFNSS-------SFGR--GW-DENKI---------------------------YDELTT----IFTYNG------K----YYLGVI------NK-----N------------------DK-P-DL--------AA------------------AVS---------------------------------------------KDEG--GYKRMVYK------TF-----------------------DIV-------KQ-L-----------------------PRLS------------------------F----T-------KA------------------------------------------------------------------------------------------------------VK-------------AHFAESDEDFIFDGPKFAKPLR-----VP-KEIY--L---------QSFTD--------------------NGDKLPDSAKK-YTKAYL----------DMSGDYK----GY----Y----------------------EA---IV----------------KRI-------DY-TKEF-------L-SA-----------YKS-----------------------------------T-----------S----I------YDL--------A--------------------F-----LKPA--------------------------DQ------------YEQWSN------------------------------------------FTDDV-----QT--A------------L-YKI----RW-DNI---PAAAVDEMVESGK-------------------------------------LYLFEI------YSAD----------LY-----------KNPA-----------EG------------------------------------------------RKIDTQ-----AQIFKEIFS-----------E--N-------------------------GQKV-IKLL-GNC-------EVYFRPA-----SLPA-V--VT-HPKGSILVNKQLVNG------------KTLPDEVYREIYRYLNKK----SENLSPL----------------AKQLLDK----------------ELVKYRVAQEDIIKDKR-----------FTENQYSFHLPVTLNY-----------KVKQQ-------FY---------INMEVMNMLR------------S------RK-DIN-ILGI-------NRGT-------RN----LLYVTVIN------------------------------------------------------------------------------------------------------------QQGEIL----------------Y------------------S---------RSL-N----------------------------------EFN---------------------------G-----------------------------------------------------VDYRDKLLVK---ERGIKDAA-------------------------MNW---------------------------------------------------------------------------------------------------------------------------------------------------------------------------------------------------------------------------QAADSI-KNIKEGYLSR-------ALGEIVRLMVKFN-----------------------------AI-CVVEN-------LSS-NF----RNAG--------GGI-------FAYGNFYKGFETNLI--------------------KKL-----------NCLI-IKD-----AEKDKAGSVLRSLQMTRSF----------ESF----E--------KAGR--QSG-WLFMLDPAYISAVDPLTGFVNLF-S---FRN-------------LKTI------RQKAEFLQ-----KFK-------------SINYVPE----------TKAFDFVF-DY----KDFG----------VT-----ACG--PVSCWVAT-----------------SD-----V-ERIVK----T-TE----NGKVKFESV-LPSM---------------QLAKLFTDK-------DID-FTD-G-HNLISEIT----------------ADSRLV---------------TETLSIFM---------NIMRLYNYDI--------D-------RN-N----DYVSSPVMGR----FDTRYD-------------------------------KKLHNPDELAA---YNMARK------------------------------------------------GLMII-KRAQA--------------------------------------------SE--K-DSK--------VDL--------FIKN----------------ADWFSFLQTGSI---------------------------------------------------------
>MG11-11
-------------------------------------------M-----------------------------------------------------------------LD-------KF---ASLY---------PVTKTL-----RFRL-----------LPQ------G------------------RTE----------------ENM------------QA----------------AKVLE-------------NDLERSEAA-AVVKGL-----------IKKYHLQFISDTLSG---S-----TL---------S-----------------------W---Q----ALTE-TLD----KFKAD-------------------------HTAT-----------AELDSALAAYR----------CKLAEL-------F-------------TKS-------------------------PK-----Y---------------KV-----MATP----------VSII-------------------KE--------------------ILK-------------------------------TETDPENI---AAL----NKLNGYTYI----IFDYVSTR-------------MLTYS-A------DA--------K-----ATSLA-----YRLVDE------NYLRFYQDISAAA-EIS--------AV-LEEA------------------------------------------------------------------------------GFDNAEVEA-----FIRTDYNTCLTSE---GI------ASFNAAAG---------------SIN-QFVNVLLQQNPV------LQSE-----------------PALRRHLQPLYKMLL-----------------DEAESKII-----------KF-------EDYGQ---------------LRDAVENF---RRNF--------------------QDLPQSLIDI-----FA---------------------GRYD-Y-----SKIYVGY-KY-------------LNEASSQI-----------------------AG---------GYNWKLL-ENAL--EDFYSKPYL--------------VNGKL----PVKYK--TVVNKKMN-----------------QLAYS-FTELQEAL-D-AGD-------------------------------------------------------SGSSIT-DLFGK-----------------------------------------YAELH---------AAYAVAD----SNV----F---------------------------------YKE----YD---------RK-------SI------ASLKNYLDAVNA----------------------------------------IARFIKIFA---------------------------------------------------VPEV------------YVKDEG------FYGI----VDG--AAD-------KLRD-FDLLYNMVR---------NYITKKPYKK-SK---VALTFNSS-------SFGR--GW-DENKI---------------------------YDELTT----IFTYNG------K----YYLGVI------NK-----N------------------DK-P-DL--------AA------------------AVS---------------------------------------------KDEG--GYKRMVYK------TF-----------------------DIV-------KQ-L-----------------------PRLS------------------------F----T-------KA------------------------------------------------------------------------------------------------------VK-------------AHFAESDEDFIFDGPKFAKPLR-----VP-KEIY--L---------QSFTD--------------------NGDKLPDSAKK-YTKAYL----------DMSGDYK----GY----Y----------------------EA---IV----------------KRI-------DY-TKEF-------L-SA-----------YKS-----------------------------------T-----------S----I------YDL--------A--------------------F-----LKPA--------------------------DQ------------YEQWSN------------------------------------------FTDDV-----QT--A------------L-YKI----RW-DTI---PVAAIDEMVESGK-------------------------------------LYLFEI------YSAD----------LY-----------KNPA-----------EG------------------------------------------------RKIDTQ-----AQIFKEIFS-----------E--N-------------------------GQKV-IKLL-GNC-------EVYFRPA-----SLPA-V--VT-HPKGSILVNKQLVNG------------KTLPDEVYREIYRYLNKK----SENLSPL----------------AKQLLDK----------------ELVKYRVAQEDIIKDKR-----------FTENQYSFHLPVTLNY-----------KVKQQ-------FY---------INMEVMNMLR------------S------RK-DIN-ILGI-------NRGT-------RN----LLYVTVIN------------------------------------------------------------------------------------------------------------QQGEIL----------------Y------------------S---------RSL-N----------------------------------EFN---------------------------G-----------------------------------------------------VDYRDKLLVK---ERGIKDAA-------------------------MNW---------------------------------------------------------------------------------------------------------------------------------------------------------------------------------------------------------------------------QAADSI-KNIKEGYLSR-------ALGEIVRLMVKFN-----------------------------AI-CVVEN-------LSS-NF----RNAG--------GGI-------FAYGNFYKGFETNLI--------------------KKL-----------NCLI-IKD-----AEKDKAGSVLRSLQMTRSF----------ESF----E--------KAGR--QSG-WLFMLDPAYISAVDPLTGFVNLF-S---FRN-------------LKTI------RQKAEFLQ-----KFK-------------SINYVPE----------TKAFDFVF-DY----KDFG----------VA-----VCG--PVSCWVAT-----------------SD-----V-ERIVK----T-TE----NGKVKFESV-LPSM---------------QLAKLFSDK-------DID-FTD-G-HNLISEIT----------------ADSRLV---------------TETLSIFM---------NIMRLYNYDI--------D-------RN-N----DYVSSPVMGR----FDTRYD-------------------------------KKLHNPDELAA---YNMARK------------------------------------------------GLMII-KRAQA--------------------------------------------SE--K-DSK--------VDL--------FIKN----------------ADWFSFLQTGSI---------------------------------------------------------
>MG11-9
-------------------------------------------M-----------------------------------------------------------------LD-------KF---ASLY---------PVTKTL-----RFRL-----------LPQ------G------------------RTE----------------ENM------------QA----------------AKVLE-------------NDLERSEAA-AVVKGL-----------IKKYHLQFISDTLSG---S-----TL---------S-----------------------W---Q----ALTE-TLD----KFKAD-------------------------HTAT-----------AELDGALAAYR----------CKLAEL-------F-------------TKS-------------------------PK-----Y---------------KV-----MATP----------VSII-------------------KE--------------------ILK-------------------------------TETDPENI---AAL----NKLNGYTYI----IFDYVSTR-------------MLTYS-A------NA--------K-----ATSLA-----YRLVDE------NYLRFYQDISAAA-EIS--------AV-LEEA------------------------------------------------------------------------------GFDNAEVEA-----FIRTDYNTCLTSE---GI------ASFNAAAG---------------SIN-QFVNVLLQQNPV------LQSE-----------------PALRRHLQPLYKMLL-----------------DEAESKII-----------KF-------EDYGQ---------------LRDAVENF---RRNF--------------------QDLPQSLIDI-----FA---------------------GRYD-Y-----SKIYVGY-KY-------------LNEASSQI-----------------------AG---------GYNWKLL-ENAL--EDFYSKPYL--------------VNGKM----PVKYK--TVVNKKMN-----------------QLAYS-FTELQEAL-D-AGE-------------------------------------------------------SGSSIT-DLFGK-----------------------------------------YAELH---------AAYAAAD----SNI----F---------------------------------YKE----YD---------RK-------SI------ASLKNYLDAVNA----------------------------------------IARFIKIFA---------------------------------------------------VPEV------------YVKDEG------FYGI----VDG--AAD-------KLRD-FDLLYNMVR---------NYITKKPYKK-SK---VALTFNSS-------SFGR--GW-DENKI---------------------------YDELTT----IFTYNG------K----YYLGVI------NK-----N------------------DK-P-DL--------AA------------------AVS---------------------------------------------KDEG--GYKRMVYK------TF-----------------------DIV-------KQ-L-----------------------PRLS------------------------F----T-------KA------------------------------------------------------------------------------------------------------VK-------------AHFEESDEDYIFDGPKFAKPLR-----VP-KEIY--L---------QSFTD--------------------NGDKLADSAKK-YTKAYL----------DMSGDYK----GY----Y----------------------EA---IV----------------KRI-------DY-TKEF-------L-SA-----------YKS-----------------------------------T-----------S----I------YDL--------A--------------------F-----LKPA--------------------------DQ------------YEQWSN------------------------------------------FTDDV-----QT--A------------L-YKI----RW-DNI---PAAAIDEMVESGK-------------------------------------LYLFEI------YSAD----------LY-----------KNPA-----------EG------------------------------------------------RKIDTQ-----AQIFKEIFS-----------E--N-------------------------GQKV-IKLL-GNC-------EVYFRPA-----SLPA-V--VT-HPKGSILVNKQLVNG------------KTLPDEVYREIYRYLNKK----SENLSPL----------------AKQLLDK----------------ELVKYRVAQEDIIKDKR-----------FTENQYSFHLPVTLNY-----------KVKQQ-------FY---------INMEVMNMLR------------S------RK-DIN-ILGI-------NRGT-------RN----LLYVTVIN------------------------------------------------------------------------------------------------------------QQGEIL----------------Y------------------S---------RSL-N----------------------------------EFN---------------------------G-----------------------------------------------------VDYRDKLLVK---ERGIKDAA-------------------------MNW---------------------------------------------------------------------------------------------------------------------------------------------------------------------------------------------------------------------------QAADSI-KNIKEGYLSR-------ALGEIVRLMVKFN-----------------------------AI-CVVEN-------LSS-NF----RNAG--------GGI-------FAYGNFYKGFETNLI--------------------KKL-----------NCLI-IKD-----AEKDKAGSVLRSLQMTRSF----------ESF----E--------KAGR--QSG-WLFMLDPAYISAVDPLTGFVNLF-S---FRN-------------LKTI------RQKAEFLQ-----KFK-------------SINYVPE----------TKAFDFVF-DY----KDFG----------LT-----ACG--PVSCWVVT-----------------SD-----V-ERIVK----T-TE----NGKVKFESV-LPSM---------------QLAKLFTDK-------DID-FTD-G-HNLISEIT----------------ADSRLV---------------TETLSIFM---------NIMRLYNYDI--------D-------RN-N----DYVSSPVMGR----FDTRYD-------------------------------KKLHNPDELAA---YNMARK------------------------------------------------GLMII-KRAQA--------------------------------------------SE--K-DSK--------VDL--------FIKN----------------ADWFSFLQTGSI---------------------------------------------------------
>MG11-1
-------------------------------------------M-----------------------------------------------------------------LD-------KF---ASLY---------PVTKTL-----RFRL-----------LPQ------G------------------RTE----------------ENM------------QA----------------AKVLE-------------NDLERSEAA-AVVKGL-----------IKKYHLQFISDTLSG---S-----TL---------S-----------------------W---Q----ALTE-TLD----KFKAD-------------------------HTAT-----------AELDSALAAYR----------CKLAEL-------F-------------TKS-------------------------PK-----Y---------------KV-----MATP----------VSII-------------------KE--------------------ILK-------------------------------TETDPENI---AAL----NKLNGYTYI----IFDYVSTR-------------MLTYS-A------DA--------K-----ATSLA-----YRLVDE------NYLRFYQDISAAA-EIS--------AV-LEEA------------------------------------------------------------------------------GLDNAEVEA-----FIRTDYNTCLTSE---GI------ASFNAAAG---------------SIN-QFVNQLLQQNPV------LQSE-----------------PALRRHLQPLYKMLL-----------------DEAESKII-----------KF-------EDYGQ---------------LRDAVENF---RRNF--------------------QYLPQSLIDI-----FA---------------------GRYD-Y-----SKIYVGY-KY-------------LNEASSQI-----------------------AG---------GYNWKLL-ENAL--EDFYSKPYL--------------VNGKM----PVKYK--TVVNKKMN-----------------QLAYS-FTELQEAL-D-AGE-------------------------------------------------------SGSSIT-DLFGK-----------------------------------------YAELH---------AAYAAAD----GNV----F---------------------------------YKE----YD---------RK-------SI------ASLKNYLDAVNA----------------------------------------IARFIKIFA---------------------------------------------------VPEV------------YVKDEG------FYGI----VDG--AAD-------KLRD-FDLLYNMVR---------NYITKKPYKK-SK---VALTFNSS-------SFGR--GW-DENKI---------------------------YDELTT----IFTYNG------K----YYLGVI------NK-----N------------------DK-P-DL--------AA------------------AVS---------------------------------------------KDEG--GYKRMVYK------TF-----------------------DIV-------KQ-L-----------------------PRLS------------------------F----T-------KA------------------------------------------------------------------------------------------------------VK-------------AHFEESDEDYIFDGPKFAKPLR-----VP-KEIY--L---------QSFTD--------------------NGDKLVDSAKK-YTKAYL----------DMSGDYK----GY----Y----------------------EA---IV----------------KRI-------DY-TKEF-------L-SA-----------YKS-----------------------------------T-----------S----I------YDL--------A--------------------F-----LKPA--------------------------DQ------------YEQWSN------------------------------------------FTDDV-----QT--A------------L-YKI----RW-DNI---PAAAVDEMVESGK-------------------------------------LYLFEI------YSAD----------LY-----------KNPA-----------EG------------------------------------------------RKIDTQ-----AQIFKEIFS-----------E--N-------------------------GQKV-IKLL-GNC-------EVYFRPA-----SLPA-V--VT-HPKGSILVNKQLVNG------------KTLPDEVYREIYRYLNKK----SENLSPL----------------AKQLLDK----------------ELVKYRVAQEDIIKDKR-----------FTENQYSFHLPVTLNY-----------KVKQQ-------FY---------INMEVMNMLR------------S------RK-DIN-ILGI-------NRGT-------RN----LLYVTVIN------------------------------------------------------------------------------------------------------------QQGEIL----------------Y------------------S---------RSL-N----------------------------------EFN---------------------------G-----------------------------------------------------VDYRDKLLVK---ERGIKDAA-------------------------MNW---------------------------------------------------------------------------------------------------------------------------------------------------------------------------------------------------------------------------QAADSI-KNIKEGYLSR-------ALGEIVRLMVKFN-----------------------------AI-CVVEN-------LSS-NF----RNAG--------GGI-------FAYGNFYKGFETNLI--------------------KKL-----------NCLI-IKN-----AEKDKAGSVLRSLQMTRSF----------ESF----E--------KAGR--QSG-WLFMLDPAYISAVDPLTGFVNLF-S---FRN-------------LKTI------RQKAEFLQ-----KFK-------------SINYVPE----------TKAFDFVF-DY----KDFG----------VA-----VCG--PVSCWVAT-----------------SD-----V-ERIVK----T-TE----NGKVKFESV-LPSM---------------QLAKLFTDK-------DID-FTD-G-HNLISEIT----------------ADSRLV---------------TETLSIFM---------NIMRLYNYDI--------D-------RN-N----DYVSSPVMGR----FDTRYD-------------------------------KKLHNPDELAA---YNMARK------------------------------------------------GLMII-KRAQA--------------------------------------------SE--K-DSK--------VDL--------FIKN----------------ADWFSFLQTGNI---------------------------------------------------------
>MG11-8
-------------------------------------------M-------------------------------KV--------------------------------TE-------KYAGKELSY---------PVSKTL-----TFQL-----------VPV------G------------------KTR----------------QFI------------EE----------------KNILE-------------SDLDKLEKS-KKVKGY-----------LDRIHRSFIQDILAK---N-----IL---------D-----------------------V---T----ELER-LFT----ELQKETD---AAKKA----------------GIR-----------KLIRTEEDKKR----------NEISSW-------F-------------HKE-------------------------KD-----F---------------KE-----LFG-----------AAVF-------------------KN--------------------KIK-DFTT------------------------------ENEL---KDV----EVFNRFTQY----FVSYNEGR-------------EHIYS-K------DD--------T-----HDTIA-----FRIVNE------NFRIYFENLHKLNDAVP-------------------------------------------------------------------------------------------------GTDAL----------RSFPLTDA---QI------ADYNQVISGNPAE--GRK-----GYN-QTANELE--------------------------------EKIP-LLKKLYKNIL-----------------SESTPL-F--------SVEKF-------ASTND---------------VIESIKDF---VVSV-KETFVE----------------------------FE--------LLA---------RYKKN-P-----DGIYVSR-KR-------------LANFSLLT-----------------------TG-----------KPLLL-SQVV--KTELKEV---------------------------------------------------------PEYVS-VGKLKEMFFK-QLE-----------------ENPKFE-------------------------------GEEFNPE-KYFAMTALVE--------------------------------------KTR---------ETLSALD-------------------------------FGKIT-D-------LQH-----D---------KA-------QV------LPLKVFLDSALE----------------------------------------LYHHVLTVH--------------------------------------------------VDEEEFT----------DKKDEG------FYNI----LGS--IEE-------YLSP-VTIIYNKTR---------NFVTKKLSKE-EK---IPLNFDSP-------TLLS--GW-DINKE---------------------------STSNSM----LFHDES----EDK----YYLAVM------DV-----K------------------DRPK-II--------EK-------------------------------------------------------------------SDS--SFKKMYYK------LL-------P---------------QPN-------KM-L-----------------------PHVF------------------------F----S-------KS---GI--------------------------------------------------------------------------------------------------E--------------T--------------YC-PS---------EEIL------------NGYK---------------------EG--------K-HIK----------------GE-N----------F------------DI--------GF---CH----------------KLI-------DF-FKDC-------I-AR-----------YDG-----------------------------------W-----------K----V------FDF--------R--------------------F------SPT--------------------------SS------------YEDISG------------------------------------------FYREV-----SE--Q------------G-YKI----QL-RGV---DKDDVFRMAESGR-------------------------------------IYLFLI------TNRH----------LS-----------GKS------------KSFC-------------------------------------------------TM------TESLKKALS-----------E--N--------------------SK--------IQLN-GGA-------NIYYRPK-----LIEA-K--VT-HPKGSWLVNKITKSG------------FAVPKELYKNIYAHLNFQ-----EKLSPE----------------SELLFKS----------------GEVVYKKADFDLIKDRR-----------YSKEDFKFHVTVKHNY-----------KSRDCM-----LKA---------FNMSVLEDFR------------N------NE-DMN-ILSV-------TRGE-------KN----LLYCVLIN------------------------------------------------------------------------------------------------------------KKGEVL----------------F------------------E---------KNF-N----------------------------------IMH---------------------------S------------------------------AN-------------------AEINFKHKLEEI---EKIRMRER-------------------------KEW---------------------------------------------------------------------------------------------------------------------------------------------------------------------------------------------------------------------------QEIDKI-RDAKDGFLGL-------ALHEICDLMIKYN-----------------------------AV-LVTEN-------LDS-VF----KDSR--------MKI---------ESNVYKVFESNLA--------------------KKL-----------SCLI-LKN-------NVEAGSVDCPYQLVPSL----------DLL----K--------KSGT--QFG-WMFFVNPYCISKISPDNGCVTSF-N---FSE-------------ITNF------EGRKKFLS-----KFS-------------CISFTDE------------TLVLEY-EC----SDFS----------KN----------FSGKKRMF-----------------IT-----G-KRTLW----N-KV-EK-----KYSEY-DLDS---------------VVKAAFAML-------GID-GSF-S-GDIRKNIGELKF----------SLANNNAL---------------ELLIECIR---------AASEMKTLSG--------D----------S----YVFINPSDPH----------------------DR-----------------YNGKDIDFISC---LNLAKK------------------------------------------------ALLMI-ESGEE------------------------------------------------------------------------GIRQ----VKA---------DEYVASLSKV-----------------------------------------------------------
>MG11-17
-------------------------------------------M-------------------------------RA--------------------------------ID-------NFISNTKEFA------GLPVSKTI-----TAKL-----------VPV------G------------------KTR----------------DNI------------DK----------------MNILE-------------SDKQREEAF-VRVKKY-----------IDRVHKYFIEECLKQ---Q-----DSGKGVYVPENE-----------------------F---N----KLYT-LRV----NLKNLTG---KERK-----------------NAQ-----------KEIQAEENKLR----------KLISEI-------F-------------KAH-------------------------PN-----Y---------------KN-----LSG-----------VNLF-------------------TE--------------------LLP-SYCN------------------------------EEEM---KDV----NLFKGFYSY----FTKFNKLR-------------EQLYV-S------DD--------I-----HTAVA-----HRIIND------NYPVYIDNKLILE-RIR--------SE------YKELYDLSENGRQ--------------------------------------------------------------------LFHEL-----NQTYTMAYGMSSS---YI------SMYNSTISGTFDE--DGN-QTCRGLN-QLINEYRQKNKE---------------------------CRIP-YFKPLYKNLM-----------------SDKKPL-F--------SVSYF-------ESTAE---------------IKDAVITF---NESI-RKPYER----------------------------FI--------SYI---------TKSFP-V-----DSWCVEK-KN-------------LNRLSHII-----------------------CS-----------NPFTL-DNLV--SA------------------------------SKKFS--KNQ----------------------PDIYS-ASDFKELLSE-NIL-----------------EETEFH-------------------------------FDFLKYK-DYLLQFRPQ---------------------------------------------------DFFSKIP-------------------------------FDKIT-D-------IQY-----D---------KK-------QA------LELKEYLQSVLD----------------------------------------YYNMLRILVIDPE-------------------------------------------DERIVSSE------------ITYDEE------YYTE----LEL--IID-------ALNP-IVKLYNKVR---------NFVTKSLKQE-KE---IKLNFDCS-------SLLD--GW-AESQE---------------------------KVKNGL----IFHDES----EDK----YYLGIY------NQ-----N------------------MK-KPDF--------EY------------------------------------------------------------------VSDS--TFKKMVLN------TI-------P---------------EPY-------KM-L-----------------------PKVF------------------------F----S-------KK---GL--------------------------------------------------------------------------------------------------E--------------T--------------YK-PS---------EEII------------EGYK---------------------NE--------L-HKKS---------------SG-K----------F------------DL--------SF---CH----------------KLI-------DY-YKDS-------I-GQ-----------RDE-----------------------------------W-----------K----C------FNF--------N--------------------F------RPT--------------------------EE------------YQDTFE------------------------------------------FFKEV-----SE--G------------G-YSL----EM-VGI---NKDILMKAVDEGS-------------------------------------IFLFEI------YNKY----------LA-----------NKA------------HG------------------------------------------------KD-TYT-----QIIRSALSG-----------K--K--------------------SN--------VQFC-GGA-------QIYYRPA-----LIKE-E--AT-HKKGSVIVNKISKEG------------FTINSDVYKNICSHFNHN-----TALSSE----------------AKTLLDS----------------GSVIYKTADRDLYKDRR-----------YMYESFSFHCPVKINW-----------QAKDIN-----PLT---------FNKAVLDAIR------------S------DD-DVK-ILSV-------NRGE-------NN----LVYAVLMD------------------------------------------------------------------------------------------------------------KKGKVL----------------L------------------D---------KSF-N----------------------------------LIQ---------------------------S------------------------------GK-------------------QNVNYKNKLIEK---SKDRANSR-------------------------TNW---------------------------------------------------------------------------------------------------------------------------------------------------------------------------------------------------------------------------QEIDKI-KDLKSGYLSF-------VIAEITRLIIENN-----------------------------AV-LVLES-------LSN-DF----KSGR--------QFI---------ESNIYQQFEMALV--------------------TKL-----------SCII-LKE-----NEYGTPGSLEHPYQLVPKF----------TSF----D--------NIFL--QFG-FVFFINPAYISKIDPESGIINFF-N---FNA-------------LTNN------EKRTEFFK-----NFD-------------NITVEND------------KLVFLY-HP----GNFN----------KD-----FKS--ID-LFKVI-----------------AA-----G-KRNIW----N-PK-TK-----KFEII-DLEL---------------EGKAVYENLL------SYD-YTN--IAELFK-----------------DKCCNGVLPH-------PAA--TERLLRIFM---------AAVSSRTFVL--------D----------D----WQYISPMGNE----------------------NE-----------------FTGKSFDFIAA---YNLANK------------------------------------------------FKTIL-ERSKD--------------------------------------------GE--------------------------YLSN----IKT---------VEYVSSLIWNRV------------------------------------------------------ANL
>MG11-2
-------------------------------------------M-------------------------------S---------------------------------IN-------SFISNTKVFT------GQPVSKTI-----TAKL-----------VPV------G------------------KTR----------------ENI------------DK----------------MNILE-------------MDKQREEAF-VQVKKY-----------IDRIHKDFIEDCLTS---Q-----DMGLGIAIHSYE-----------------------F---N----KLYE-LRV----NLKNLTG---KERK-----------------DVQ-----------KQIKLEENRLR----------VLISKY-------F-------------EFN-------------------------PK-----Y---------------KK-----LFN-----------IELF-------------------KE--------------------LLP-AYCS------------------------------EEEM---KDV----NLFDGYTSY----FKRFNDTR-------------EMLYS-S------EE--------I-----HNAVA-----YRIINE------NYPVFVDNKLSLE-YIS--------TY------FHELFDFSENGQK--------------------------------------------------------------------LFHEF-----ADFCDSSYGMSSK---YI------AKYNSFISGTFDE--EGK-QITRGLN-QLINEYIQKNKD---------------------------AHVS-YFKPLYKNIM-----------------SDKKPL-F--------SVSCF-------ESTAE---------------IKDAVISY---NESI-CKPHER----------------------------FI--------SYI---------TKSFP-A-----DFWCVDK-KN-------------LNRLSHII-----------------------CS-----------NPFTL-DNLV--SA------------------------------SNKFS--KKK----------------------PDIYC-ASDFKELLSE-NIL-----------------EETEFH-------------------------------FDFLKYK-DYLVQFNPN---------------------------------------------------DFYSKIP-------------------------------FDKIN-D-------LQY-----D---------KK-------QS------LELKEYLQAALD----------------------------------------YYNMLRILHIDTE-------------------------------------------DERIISKE------------ISYDEQ------YYAE----LSL--ILD-------AMEP-IVKLYNKVR---------NFVTKSVKQE-KK---IKLNFNCS-------QFLG--GW-SESQE---------------------------KVKNGL----IFHDEE----EDK----YYLGIY------NQ-----N------------------MK-KPDI--------NY------------------------------------------------------------------TSDS--SFKKMVLN------TI-------P---------------EPY-------KM-L-----------------------PKVF------------------------F----S-------KK---GL--------------------------------------------------------------------------------------------------E--------------T--------------YK-PC---------EEII------------EGYK---------------------NE--------L-HKKS---------------NS-N----------F------------DI--------NF---CH----------------KLI-------DY-YKVC-------I-KQ-----------RKE-----------------------------------W-----------D----C------FTF--------D--------------------F------KPT--------------------------EE------------YQDTSG------------------------------------------FFDDV-----SK--G------------G-YSL----VM-KGI---DKENLMNAVEEGS-------------------------------------IFLFEI------YNKY----------LA-----------KKG------------HG------------------------------------------------KD-TYT-----QLLRTALCG-----------K--E--------------------SN--------IQFC-AGA-------QVYYRPA-----LLEK-E--VT-HEKGSVIVNKITREG------------FTINSEVYENIYSYFNYQ-----TPLSSE----------------AKTLLDS----------------GSVIYKTADRDLIKDRR-----------YTEESFSFHCPVIINW-----------KGKEIN-----PFT---------FNKKVLEVIR------------N------DE-SLN-ILSV-------NRGE-------NN----LVYVVLMN------------------------------------------------------------------------------------------------------------RNGKVL----------------L------------------D---------KSF-N----------------------------------LIQ---------------------------T------------------------------GK-------------------QNINYKNKLIEK---SKERANSR-------------------------TNW---------------------------------------------------------------------------------------------------------------------------------------------------------------------------------------------------------------------------QEINGI-KDLKSGYLSF-------IVAEITRLMIDNN-----------------------------AV-LVLES-------LSS-DF----KSGR--------QFI---------ESNIYQQFEEALL--------------------TKL-----------ACVI-LKE-----REAGTPGSLEHPYQLVPKF----------ESF----E--------KIYL--QFG-FVFFVNPSYISKIDPANGVFNFF-N---FNV-------------LTNN------EKRTEFFK-----KFE-------------SITEENG------------KLVFEY-CP----GNFN----------KD-----FKE--IDRTFRVV-----------------AS-----G-SRNVW----N-PK-TK-----TFESI-DLEL---------------EGHAVYENLY------QVN-YRN--IAELFK-----------------DKCNASCLPH-------PAA--TERLLRVFI---------AAVSFRTFVL--------D----------D----WKYVSPLGID----------------------NE-----------------FTGKSMDYIAA---YNLANK------------------------------------------------FRTIL-ELSSD--------------------------------------------SE--------------------------YLIN----IKT---------AEYVNKINS---------------------------------------------------------ANP
>MG60-6
-------------------------------------------M-------------------------------NNLV------------------------------KE-------QM---AGLN---------KKTLTI-----CQKL-----------IPV------G------------------KTR----------------ENI------------DR----------------FKAME-------------EDEFIKANR-EKVNVL-----------IKKAAFEKIDNDLGS---IS---KDI---------D-----------------------F---S----DMFD-LMG----KYLEC--------------------------EGEGI---------EEISDKLFAER----------INLSTK-------L-------------TSV------------------------------FDFK---------------------FEG-----------KDTI---------------------------------------KVLLP-EYLEKH-----------------------DMDNKEELL---ELV----EKVKSRQSM----FNRYEGHI-------------DSMLE-N--------------VHK-----KGKFV-----YRILYE------NAIIFYNNIKKIK-AFD----------------YESVILNLEDEKN--------------------------------------------------------------------IKNNFL---TKGFDSYNGFIRQS---QI------NVYNYCVG---------------AIN-YELNNYCQKNKL------NYDKL---------------------ELKKLNKMPL-----------------AETESFFE--------KIPTF-------DKDSD---------------VIDAYNSV---VCNI-------------------------NKEKI---------------TLD---------DKKAK------SDEIIIKG-SS-------------IAKYSYNV-----------------------YG-----------NWKIV-RDCL--QLHCSDMVTAA--------K-LKKSEKTL---YDEYV---------------------------NEGIS-VNLIHNIV-T------------------------------------------------------------------EYAPDLNISCTE-------------------------------VPLTQKIDTLMS-----GSFSECDY---PKV------------------------------S-------LKM-----ND--------CK-------EA------NYIRVTLDRILE----------------------------------------ARRLLCIYNTES----------------------------------------------------------------VEFDME------FAEL----IES--YLD-------ILSP-AILLYNMCR---------NYILAKPSAR-KK---TSLTFNCT-------AFAQ--GW-SEGVE---------------------------YSKRVS----LFKDEKE-----N----KYLAIY------NA--LGCKE-----------------SN-M-SVTGLVSEIYDN------------------MTTE--------------------------------------------KQDD--CYMKLVQN------KT-------G---------------NVS-------QA-L-----------------------PRLF------------------------L----N-------PT------------------------------------------------------------------------------------------------------------------------------------------------LS-DEDR------------ARFK---------------------AK--------E-YNN-------------------------------------------DK--------EF---LN----------------HII-------NV-VKTK-------I-AE-----------HET-----------------------------------W-----------K----K------YNF--------S--------------------F------KDN----------------------------------------YESYAE------------------------------------------FVNDI-----QE--Q------------G-YKT----EW-RYI---KKSIIDDYVDGGM-------------------------------------IYFFRI------YNQD----------YS-----------EFK------------SSD-----------------------------------------------KL-DIQ-----TRYLNYLFS-----------E--E--------------------NC---DTDI-VKLL-ANA-------EVFYREP-----QITN-P--YV-HKQGSILVNKHYKDG------------KTVGVE-YESI----------------------------------VKNIGDY----------------NNVITKVAKHDIIKDKR-----------YTVEQFELHMPLCIDN-----------IRKET-------KK---------YDELSRKYIK------------E------SK---N-IITI-------TKSR-------NH----LLYVCVFD------------------------------------------------------------------------------------------------------------EKRNLL----------------E------------------Q---------RSL-D----------------------------------IAN---------------------------N-----------------------------------------------------VNYKEKIEIK---EELKKINM-------------------------ESW---------------------------------------------------------------------------------------------------------------------------------------------------------------------------------------------------------------------------KSVGSN-QTIIEGYISC-------AIKDITDLVLKYD-----------------------------AV-VVMEE-------ESA-------NADR--------NLL---------KNRNYKKFKTALI--------------------NKL-----------CYLV-DNT-----KEDFEDGGTFKPYNLCNIEK--------EKDY----K--------KI----WNG-IVIQVPAYYLSNKDVDSNFIELA-D---TF--------------ANTN------IQKKNVVK-----KFS-------------DLRFNRN----------TKLFELKF-ES----AKFK----------ED----------FKEVFICD-----------------SS-----G-NRIVQ----N-KK--------GVNEV-NLTG---------------TIKSELKKI-------GLE-YAT-G-ENIFDYV---------------DLKNKNHV---------------TTLHKIIR---------LILQMYNVGA--------N----------N----SYFYSPVSHS-----------------------------------------LIRTDKDIYEVITCINLYER------------------------------------------------AMRVK-KKISK--------------------------------------------------DGK--------VKFK-------NLAD---------------------------------------------------------------------------------IVIG
>MG60-5
-------------------------------------------M-------------------------------------------------------------------------LQF---ADLK---------KKQITI-----CQKL-----------IPI------G------------------KTR----------------ENI------------DT----------------FNAMA-------------NDEYVSDNK-NEIKKL-----------IKEMARFEIDEKLSN---IK---GSL---------D-----------------------F---T----NLFT-LMN----KVDES--------------------------ENK-----------EEILQELFFER----------AALAKT-------I-------------SSE------------------------------LNFK---------------------YTS-----------AKTI---------------------------------------TEKLP-KFISNNY----------------------DGDEKEKYL---ELV----DKVKSRQAM----FNRFEESI-------------DFIAG-E--------------LIK-----KSTLG-----YRLLVE------NSQIFLSNYKRIK-EQD----------------ILSIMTNLDVDDSIKTV----------------------------------------------------------------LQNQCI---SLTPDNYNELLTQA---EI------DKYNYCIS---------------MIN-SELNVFCSVNKL------SYSSY---------------------ELKKLYKMIL-----------------CEKDLLFE--------KINKF-------TDDEQ---------------VIDTYNDF---ITNV-------------------------NDSNL-----FE--------KIN---------SSAMD------YDNIYIRP-NF-------------INAYSNIT-----------------------YV-----------KWNIV-SDCI--KAHVEDLRLA-------------GKNKIT---YEKYV----------------------------ENIS-IVKIDTIV-N------------------------------------------------------------------DYSSELGVKVNG-------------------------------RDYIEIIKEQLL-----HQYKEVTN---DNI------------------------------S-------LKS-----DA-----------------SI----VSETIRKELDYALG----------------------------------------TIRLLKLFDFEN----------------------------------------------------------------ENFNSA------NEMA----LNE--ILD-------TLNP-ANLLYNMAR---------NYITQKPSQK-SK---LNLVFDTN-------GFAG--GW-SESVE---------------------------SQKRVT----LLKDDEG-----N----KYLGIY------NL--NGCRT-----------------NN-T-SVAAVVKNIQEN------------------LDT---------------------------------------------NSTK--YYEKMIYS------AV-------P---------------DAA-------KD-I-----------------------PRLF------------------------I----N-------KS------------------------------------------------------------------------------EN-------------------------------------------------------------------NELI------------KKFK---------------------NK--------E-HKE----------------NE-----------------------------------EF---KN----------------ELI-------EF-IKRQ-------I-AL-----------HPT-----------------------------------W-----------S----K------YEF--------V--------------------Y------KDN----------------------------------------YGSYED------------------------------------------FCNDI-----NK--Q------------G-YML----NW-KKI---DKSIIDNYVESGC-------------------------------------IYLFRI------HNND----------YS-----------KYK------------KTYS----------------------------------------------KV-KAH-----TQYLDYLFS-----------D--E--------------------NS---KTKL-IKLL-GGA-------EVFYRKP-----QIKN-P--YM-HKKGSVLVNKKYKNG------------SPIGNE-YKDL--------------VIKA----------------QTTAL------------------DNVFTKVSSRYIVKDNR-----------YRKEQFELHFPILIGE-----------ERATD------------------YEKICKNYIK------------N------SN---H-TIVI-------GRGK-------NH----LLYVSIYE-------------------------------------------------------------------------------------------------------------NNKVI----------------N------------------A---------FPL-D----------------------------------TVN---------------------------G-----------------------------------------------------TNFKAKLEQI---EELKNEQR-------------------------KTW---------------------------------------------------------------------------------------------------------------------------------------------------------------------------------------------------------------------------KNISSN-RELLNGYVSA-------AISPITDMVLKYK-----------------------------AT-VVIE--------IGD-SS----SKSR--------NLL---------PNRAYKIFKEALM--------------------KKL-----------AFLT-DKN-----KEMDEPGGLLHPYHFVNIDA--------RNPN----R--------SINA-AQNG-IVMQVPAFYCALTDPESNLCNLT-Y-------------------AKTL------KEKKQVLK-----KIG-------------EIKYNKD----------EDIFTFIY-DI----SKFN----------KD----------MKGVYECN-----------------SN-----G-LRLIY----N-NN--------SEEKI-NLSQ---------------YLKNMLQCK-------SID-YKS-G-------IINY------------DSEDKESI---------------EAMFLIIR---------YTLQMLN----------------------K----TFYISPVTN------------------------------------------LTVQSNDCTESMINQNMYNR------------------------------------------------FLLLK-DNLLL--------------------------------------------NK--------------PIKYL-------SIKD------------------------------------------------------------------------------VYSKLKP
>MG60-4
-------------------------------------------M-------------------------------------------------------------------------LQF---ADLK---------KKQITI-----CQKL-----------IPI------G------------------KTR----------------ENI------------DT----------------FNAMA-------------NDEYVSDNK-NEIKKL-----------IKEMARFEIDEKLSN---IK---GSL---------D-----------------------F---T----NLFT-LMN----KVDES--------------------------ENK-----------EEILQELFFER----------AALAKT-------I-------------SSE------------------------------LNFK---------------------YTS-----------AKTI---------------------------------------TEKLP-KFISNNY----------------------DGDEKEKYL---ELV----DKVKSRQAM----FNRFEESI-------------DFIAG-E--------------LIK-----KNTLV-----YRLLVE------NSQIFLSNYKRIK-EQD----------------ISSIITNLDVDDSIKTV----------------------------------------------------------------LQNQCI---SFTPDNYNELLTQA---KI------DKYNYCIS---------------MIN-SELNVFCSVNKL------SYSSY---------------------ELKKLYKMIL-----------------CEKDLLFE--------KINKF-------TDDEQ---------------VIDTYNDF---ITNV-------------------------NDSNL-----FE--------KIN---------SSAMD------YDNIYIRP-NF-------------INAYSNIT-----------------------YG-----------KWNIV-SDCI--KAHVEDLRLA-------------GKNKIT---YEKYV----------------------------ENIS-IVKIDTIV-N------------------------------------------------------------------DYSSELGVKVNG-------------------------------RDYIEIIKEQLL-----HKYKEVTN---DNI------------------------------S-------LKS-----DA-----------------SI----VSETIRKELDYALG----------------------------------------TIRLLKLFDFEN----------------------------------------------------------------ENFNSA------NEMA----LNE--ILD-------TLNP-ANLLYNMAR---------NYITQKPSQK-SK---LNLVFDTN-------GFAG--GW-SESVE---------------------------SQKRVT----LLKDDEG-----N----KYLGIY------NL--NGCRA-----------------NN-T-SVAAVVKNIQEN------------------LDT---------------------------------------------NSTK--YYEKMIYS------AV-------P---------------DAA-------KD-I-----------------------PRLF------------------------I----N-------KS------------------------------------------------------------------------------EN-------------------------------------------------------------------NELI------------KKFK---------------------NK--------E-HKE----------------NE-----------------------------------EF---KN----------------ELI-------EF-IKRQ-------I-AL-----------HPT-----------------------------------W-----------S----K------YEF--------V--------------------Y------KDN----------------------------------------YGSYKD------------------------------------------FCNDI-----NK--Q------------G-YML----NW-EKI---DKSIIDNYVESGC-------------------------------------IYLFRI------HNND----------YS-----------KYK------------KTYS----------------------------------------------KV-KAH-----TQYLDYLFS-----------D--E--------------------NS---KTKL-IKLL-GGA-------EVFYREP-----QIKN-P--YM-HKKGSVLVNKKYKNG------------SPIGNE-YKDL--------------VIKA----------------QTTAL------------------DNVFTKVSSRYIVKDNR-----------YRKEQFELHFPILIGE-----------ERATD------------------YEKICKNYIK------------N------SN---H-TIVI-------GRGK-------NH----LLYVSIYE-------------------------------------------------------------------------------------------------------------NNKVI----------------N------------------A---------FPL-D----------------------------------TVN---------------------------G-----------------------------------------------------TNFKAKLEQI---EELKNEQR-------------------------KTW---------------------------------------------------------------------------------------------------------------------------------------------------------------------------------------------------------------------------KNISSN-RELLNGYVSA-------AIAPITDMVLKYK-----------------------------AT-VVIE--------IGD-SS----SKSR--------NLL---------PNRAYKIFKEALM--------------------KKL-----------AFLT-DKN-----KEMDEPGGLLHPYHLVNIDT--------RNPN----R--------SINA-AQNG-IVMQVPAFYCALTDPESNLCNLT-Y-------------------AKTL------KEKKQVLK-----KIG-------------EIKYNKD----------EDIFTFIY-DI----SKFN----------KD----------MKGVYECN-----------------SN-----G-LRLIY----N-NN--------SEEKI-NLSQ---------------YLKNMLQCK-------SID-YKS-G-------IINY------------DSEDKESI---------------EAMFLIIR---------YTLQMLN----------------------K----TFYISPVTN------------------------------------------LTVQSNDCTESMINQNMYNR------------------------------------------------FLLLK-DNLLL--------------------------------------------NK--------------PTKYL-------SIKD------------------------------------------------------------------------------VYSKLKP
>WP_147404791.1_MULTISPECIES:_type_V_CRISPR-associated_protein_Cas12a/Cpf1_[Clostridiales]
-------------------------------------------M-------------------------------IGKYVP--------------------------RKMRILKGNKMKR---TKKE---------RLTKVL-----SFEL-----------KPI------G------------------KTR----------------QTI------------TD----------------KKLLK-------------TDQEINERL-DTVKPL-----------IDLFYKHYIREALFL---MGQPGSDYY-------ID-----------------------F---T----KLEA--------DYRFT--------------------------SDKE-------LSAEKHRVVVKNYQ----------KDITEI----QKIF-------------HAA--------------------------------FL---------SVCPVKEKD---LIS-----------AKLF----------------------------------------EGIK-KYVDT-------------HLVGD-----------PNYMEYQEIM----ENVTGCAVL----LKKFMNTR-------------LTALN--------------------------TVG-----KRIM-E------NFECYCNNIANIQ-LFM----------------KSQVFSELEKNFP--------------------------------------------------------------------DLSSF-----QYADYYAKILTQE---GI------DYYNLMISGIFYP--DGT--RVKGFN-MCVNEENIKNRN------DHTY---------------TGSFFR-TLKKLDKQIL-----------------YPAEKV-F--------SIEHL-------DSDEE---------------VRILFREL---NGKVP----------------------TKKLLDI-----IL--------LL-----------KETT------GDGIFVIG-ND-------------VHTLSHLC-----------------------IK-----------DHNTY-PELL--EKNYIVQRT--------------NELET----VSKQSERKKIEKNIINAR---SIVG---SG--NIQYS-LEELSVIC-K------------------------------------------------------------S-DVKSLYIHELELL-------------------------------------YKRVL---------SKKELFDK---SGL----I------------------KFGDFH-S-------------------------KV-------NK------KIIKDYLESIND----------------------------------------FRHVVQLIA--------------------------------------------------RGAES------------EQADIL------FYED----LNK--QLE-------CFTT-AKKALNLVR---------NYVTRKPADT-AKGATTETFFGSAQ-----KTIAK--WW-NGVDK--------------------------IDVGKNL----ILQKDN------R----YFFATL------LP-----G------------------NSIS----------ADS----------------------------------------------------------------LLTGKS--NYSVLTVK---------------K---------------GSNGM-----KNEL-----------------------PKRM------------------------F----G-------QS--NGK--------------------------------------------------------------IS----VKKMFE---------------------ADIDYCEWS-------G------------TKQDMKYPVK-----IS-RELY------------EANE---------------------KGLK----TQDAVKKHLC-------------TEEE--------RRYW-----------EV-------------------------------ETI-------RL-AQQI-------L-PL-----------TVS-----------------------------------Y-----------A----N------VNW--------N--------------------F------KAP--------------------------ED------------YSSWLE------------------------------------------FCAYC-----DT--K------------A-AYY----SW-LDV---DENQINSLVEDGA-------------------------------------MLLFQI------SHRD----------LY-----------KNK------------K-------------------------------------------------NP-DSY-----VKTLEYLLS-----------E--E--------------------NF---KNPV-IHLN-GAP-------SFQYRKA-----VYER-K--IT-HKKGSILVNRWDKNG------------EQILNDIYMEIYNYYQGYVSK--EELSKE----------------ALEEL------------------PFVRTKTAWMNFIKSAK-----------YTKEKFLIRIIYTKNA-----------DVLNYG-----YNM---------INEETKEEIQ------------EA--------GKA-VLSI-------SRSI-------YD----LLYCVLFD------------------------------------------------------------------------------------------------------------KNGKVI----------------E------------------K---------RSL-N----------------------------------IIN---------------------------G-----------------------------------------------------IDYYSLLKKI---DKYRKSEKS------------------------NNW---------------------------------------------------------------------------------------------------------------------------------------------------------------------------------------------------------------------------EYTTRI-KDIRTHYIDL-------AIGEIVKYVTTYD-----------------------------AV-IVLEK-------VNN-SF----KNKM--------QMI---------DNQLFKTFESRLE--------------------LRL-----------NDCY-NKN-----ISDGEAGSLTNPYQLTKQG--------------------------NLSS-VQNG-YVFYLNGAYTN-MCPVSGFVNFF-N---FGN-------------INAL------KTKKELLL-----AMK-------------KISYINN------------SFQFEF-NY----NSMERFLKDSWKNTTKEV--KKTGYVLKTDWLIT-----------------AV-----G-PVTRY----D-RE-KKKN--G---YVADRTQ---------------KAYDLLKEHN------CIN-----DNGNVLV-----------------DTLNNTSL---------------NAVYDLFAE-----T-VTNTTVRKCDV---VP--------------E----EYYVSPVAGA-----------------------------------------CPDISPSEIMA---ENLGRK------------------------------------------------FFYFM-MHDTT--------------------------------------------------------------------------------------------EGYIGYMQEQ--------------------------------------------------------H--
>WP_044910712.1_Zetsche2015
[truncated: 539,147 more chars]
