# Supplementary material for: Novel Type V-A CRISPR Effectors Are Active Nucleases with Expanded Targeting Capabilities
Source: CRISPR J. 2020 Dec 17;3(6):454–61. doi: 10.1089/crispr.2020.0043 (PMC7757703; doi:10.1089/crispr.2020.0043)
Supplement: Supplemental data [file Supp_File2.newick]

(('ASF62646.1_Tn7-family_transposase_TnsB_(plasmid)_[Salmonella_enterica_subsp._enterica_serovar_Typhimurium]':1.8734500000000005,('AFZ56182.1_TnpB_Transposase-like_Mu_[Anabaena_cylindrica_PCC_7122]':0.6622599999999998,('WP_084763316.1_TnpB_DDE-type_integrase/transposase/recombinase_[[Scytonema_hofmanni]_UTEX_B_1581]':0.1732800000000001,'ASC70744.1_Transposon_Tn7_transposition_protein_TnsB_[Halomicronema_hongdechloris_C2206]':0.37507)1.0:0.6433999999999997)1.0:1.26491)0.972:0.39903999999999984,((('WP_155478055.1_type_V_CRISPR-associated_protein_Cas12b_[Heliobacillus_mobilis]':0.6205200000000004,('WP_124032713.1_type_V_CRISPR-associated_protein_Cas12b_[Olavius_algarvensis_spirochete_endosymbiont]':0.5709900000000001,('WP_072754838.1_type_V_CRISPR-associated_protein_Cas12b_[Thermomonas_hydrothermalis]':0.55945,'WP_146279605.1_type_V_CRISPR-associated_protein_Cas12b_[Phycisphaerae_bacterium_RAS1]':0.5892299999999997)1.0:0.26797000000000004)0.994:0.2970400000000004)1.0:1.33623,('WP_152555090.1_type_V_CRISPR-associated_protein_Cas12b_[Desulfonatronum_thiodismutans]':1.4132600000000002,(('WP_095142515.1_type_V_CRISPR-associated_protein_Cas12b_[Bacillus_hisashii]':0.9028700000000001,('WP_026557978.1_type_V_CRISPR-associated_protein_Cas12b_[Brevibacillus_agri]':0.7190599999999998,(('WP_106341859.1_type_V_CRISPR-associated_protein_Cas12b_[Laceyella_sediminis]':0.0057600000000004314,'WP_132221894.1_type_V_CRISPR-associated_protein_Cas12b_[Laceyella_sacchari]':0.005670000000000286)1.0:0.7658399999999999,('WP_153125663.1_type_V_CRISPR-associated_protein_Cas12b_[Bacillus_sp._SYSU_G01002]':0.19911000000000012,'WP_142383421.1_type_V_CRISPR-associated_protein_Cas12b_[Bacillus_sp._V3-13]':0.14810000000000034)1.0:0.41676)0.848:0.13888999999999996)0.369:0.1676599999999997)0.951:0.17676999999999987,('WP_074693942.1_type_V_CRISPR-associated_protein_Cas12b_[Alicyclobacillus_hesperidum]':0.8193200000000003,(('sp|T0D7A2.1|CS12B_ALIAG_RecName:_FullCRISPR-associated_endonuclease_Cas12b;_AltName:_FullAacC2c1;_AltName:_FullCRISPR-associated_endonuclease_C2c1':0.03884000000000043,('WP_067623834.1_type_V_CRISPR-associated_protein_Cas12b_[Alicyclobacillus_acidiphilus]':0.02116999999999969,'WP_146824402.1_type_V_CRISPR-associated_protein_Cas12b_[Alicyclobacillus_acidoterrestris]':0.03458999999999968)0.879:0.0204500000000003)1.0:0.35445999999999955,(('WP_067936067.1_type_V_CRISPR-associated_protein_Cas12b_[Alicyclobacillus_kakegawensis]':0.20924999999999994,'WP_067929371.1_type_V_CRISPR-associated_protein_Cas12b_[Alicyclobacillus_shizuokensis]':0.5282)1.0:0.21649999999999991,'WP_139234486.1_type_V_CRISPR-associated_protein_Cas12b_[Alicyclobacillus_macrosporangiidus]':0.4968899999999996)0.563:0.11355000000000004)1.0:0.6659899999999999)1.0:0.36729999999999974)0.815:0.3350599999999999)1.0:0.9079199999999998)1.0:0.9504299999999999,(('AXT98205.1_transposon_TnsB_[Moraxella_catarrhalis]':2.77187,((((('CasY.4':0.9321299999999999,'CasY.7':2.2981800000000003)0.637:0.19108999999999998,'CasY.3':1.8351499999999996)0.563:0.19116,('CasY.5':0.002589999999999648,'CasY.6':0.0016699999999998383)1.0:2.22103)0.739:0.08370999999999995,('CasY.1':1.1829299999999998,'CasY.2':1.42023)0.935:0.19106999999999985)1.0:1.41439,(('WP_113746407.1_type_V_CRISPR-associated_protein_Cas12c_[Anaerobiospirillum_thomasii]':0.039449999999999985,'WP_113743933.1_type_V_CRISPR-associated_protein_Cas12c_[Anaerobiospirillum_thomasii]':0.02088000000000001)1.0:1.81752,'WP_117001771.1_MULTISPECIES:_type_V_CRISPR-associated_protein_Cas12c_[Cysteiniphilum]':1.95397)0.159:0.26991999999999994)0.874:0.2586700000000004)0.614:0.12378999999999962,(((MG56-2:1.5256599999999993,((MG26-5:0.18305000000000016,(MG26-15:0.000990,MG26-14:0.000730)0.998:0.14333000000000018)1.0:1.1747999999999998,((US_2019_0048357_A1_236_cms1_Benson_Hill:0.44435,WO_2019_214604_82_cms1_Benson_Hill:0.48633000000000015)1.0:0.3988299999999998,(US_2019_0048357_A1_50_cms1_Benson_Hill:0.7420200000000001,(MG26-2:0.47451,US_2019_0048357_A1_34_cms1_Benson_Hill:0.7870200000000005)0.814:0.14912999999999998)1.0:0.3333499999999998)0.999:0.43691000000000013)1.0:0.6100299999999996)0.974:0.34558,((MG60-3:0.6315200000000001,MG60-1:0.5226999999999999)1.0:1.3649400000000003,(MG60-2:0.3773599999999999,MG60-7:0.13718999999999992)1.0:1.8537600000000003)0.239:0.17587999999999937)0.984:0.3166400000000005,(MG56-1:1.75401,(((((MG62-1:0.06758000000000042,(MG62-2:0.0059200000000005915,MG62-3:0.03960000000000008)0.961:0.06207999999999991)1.0:0.7135400000000001,(MG26-1:0.26500000000000057,MG26-16:0.21785000000000032)1.0:0.2964000000000002)0.999:0.2320599999999997,(MG26-12:0.8099599999999993,'KKT48220.1_Zetsche2015':0.7504199999999996)1.0:0.3445600000000004)0.999:0.21044000000000018,(C6Cas12a_Teng2019:1.0491000000000001,(MG58-2:1.0484200000000001,((MG58-11:0.011210000000000164,(MG58-4:0.1230500000000001,((((MG58-9:0.024789999999999868,(MG58-12:0.0010900000000000354,MG58-13:0.000730)1.0:0.05180000000000007)0.997:0.01609999999999978,((MG58-1:0.027470000000000105,(MG58-3:0.023550000000000182,MG58-7:0.02939999999999987)0.567:0.010749999999999815)0.947:0.008420000000000094,(MG58-6:0.0341499999999999,MG58-5:0.02336999999999989)0.998:0.016999999999999904)0.718:0.005529999999999813)0.815:0.005650000000000155,MG58-8:0.047169999999999934)0.484:0.004830000000000112,MG58-10:0.04103000000000012)0.972:0.013169999999999682)0.128:0.01686999999999994)1.0:0.9092400000000005,('KKP36646.1_Zetsche2015':0.5848399999999998,(MG57-3:0.6259100000000002,((MG57-7:0.27712000000000003,MG57-13:0.1619799999999998)0.969:0.07303999999999977,(MG57-15:0.2663699999999998,MG57-14:0.22150999999999987)0.983:0.06267999999999985)0.899:0.2759600000000004)1.0:0.30336999999999925)1.0:0.4627700000000008)0.521:0.10785)0.981:0.16212999999999944)0.99:0.13573000000000057)0.999:0.16878999999999955,((SaCas12a_Teng2019:1.18065,((MG11-19:0.8080999999999996,(((MG11-9:0.006000000000000227,MG11-1:0.00853000000000037)0.813:0.002729999999999677,(MG11-11:0.006709999999999994,MG11-10:0.000990)0.906:0.0019599999999995177)0.523:0.000720,MG11-12:0.0031100000000003902)1.0:0.9995199999999995)1.0:0.4460899999999999,((MG11-8:0.8872100000000005,(MG11-17:0.16151999999999944,MG11-2:0.18795999999999946)1.0:0.6673000000000009)1.0:0.5427299999999997,((MG60-6:0.8236900000000005,(MG60-5:0.012070000000000025,MG60-4:0.004070000000000018)1.0:0.6478500000000005)1.0:0.9001899999999994,(('WP_147404791.1_MULTISPECIES:_type_V_CRISPR-associated_protein_Cas12a/Cpf1_[Clostridiales]':1.1266600000000002,('WP_044910712.1_Zetsche2015':1.2057199999999995,('WP_013282991.1_Zetsche2015':0.000730,'WP_143754406.1_type_V_CRISPR-associated_protein_Cas12a/Cpf1_[Butyrivibrio_proteoclasticus]':0.000730)1.0:0.9856299999999996)0.996:0.3428500000000003)0.998:0.36997000000000035,(MG61-1:1.11755,(MG61-2:0.20246999999999993,((((((MG61-15:0.000720,MG61-14:0.0015999999999998238)0.873:0.000730,MG61-11:0.000730)0.91:0.000730,MG61-4:0.0012900000000000134)0.251:0.000740,((MG61-13:0.0018699999999998163,MG61-9:0.00279000000000007)0.715:0.000730,MG61-10:0.000730)0.0:0.000730)0.816:0.000980,((MG61-6:0.000960,(MG61-16:0.0,MG61-5:0.0):0.000730)0.945:0.004589999999999872,(MG61-17:0.0,MG61-3:0.0,MG61-12:0.0):0.0019000000000000128)0.833:0.0037199999999999456)0.655:0.005520000000000191,(MG61-8:0.000950,MG61-7:0.000730)0.859:0.0028399999999999537)1.0:0.3184800000000001)1.0:0.8875500000000001)0.998:0.3031500000000005)0.999:0.34547999999999934)0.991:0.20091000000000037)0.724:0.1244499999999995)0.822:0.08720000000000017)0.529:0.03652000000000033,((((((MG31-19:0.00558000000000014,(MG31-17:0.0017100000000001003,MG31-18:0.0043800000000002726)0.777:0.003230000000000288)1.0:0.55159,((MG31-8:0.026240000000000485,MG31-1:0.03997000000000028)1.0:0.1704099999999995,((MG31-16:0.10287999999999986,(MG31-5:0.20052000000000003,MG31-9:0.18788999999999945)0.975:0.05001999999999995)0.995:0.05010000000000048,(MG31-10:0.06132000000000026,MG31-11:0.04635999999999996)0.869:0.052690000000000126)1.0:0.13082999999999956)1.0:0.2440800000000003)1.0:0.36929999999999996,((MG11-4:0.24124000000000034,(MG11-5:0.0907,MG11-6:0.09346999999999994)1.0:0.18806999999999974)1.0:0.9158200000000001,(MG32-1:0.8151900000000003,((MG59-1:0.35517999999999983,MG59-5:0.5528999999999993)1.0:0.3048900000000003,((MG59-3:0.05469999999999953,MG59-4:0.06869999999999976)1.0:0.6389300000000002,(MG59-2:0.15764000000000067,((MG59-9:0.0,MG59-7:0.0):0.014760000000000773,(MG59-6:0.018820000000000725,MG59-8:0.010570000000000412)0.988:0.02461000000000002)0.993:0.07981000000000016)1.0:0.5461399999999994)0.911:0.11983999999999995)0.945:0.12060000000000048)0.758:0.1270199999999999)0.984:0.12631999999999977)0.99:0.12102000000000057,((('WP_147585346.1_type_V_CRISPR-associated_protein_Cas12a/Cpf1_[Eubacteriaceae_bacterium]':0.49333000000000027,(ArCas12a_Teng2019:0.007970000000000255,('WP_151199413.1_type_V_CRISPR-associated_protein_Cas12a/Cpf1_[[Eubacterium]_rectale]':0.008639999999999759,'WP_154266439.1_type_V_CRISPR-associated_protein_Cas12a/Cpf1_[[Eubacterium]_rectale]':0.0014399999999996638)0.547:0.000730)1.0:0.4550200000000002)0.982:0.10982000000000003,(('WP_012739647.1_Zetsche2015':0.005589999999999762,'WP_154300442.1_type_V_CRISPR-associated_protein_Cas12a/Cpf1_[[Eubacterium]_eligens]':0.012290000000000134)1.0:0.41964000000000024,LpCas12a_Teng2019:0.5890700000000004)0.495:0.07134000000000018)1.0:0.43544999999999945,('AIZ56868.1_Zetsche2015':0.7367100000000004,'WP_122892441.1_type_V_CRISPR-associated_protein_Cas12a/Cpf1_[Candidatus_Methanomethylophilus_alvus]':1.0021399999999998)0.988:0.18532999999999955)0.886:0.08444000000000074)0.684:0.05588999999999977,((MG11-18:1.3749500000000001,(MG11-3:0.99444,(MG11-7:0.31381999999999977,((MG11-13:0.0017800000000001148,MG11-14:0.000730)1.0:0.12439,(MG11-16:0.08468000000000053,MG11-15:0.09121000000000024)1.0:0.21065999999999985)0.999:0.21882000000000001)1.0:0.49758999999999975)0.999:0.35526000000000035)0.89:0.18966999999999956,(('WP_018359861.1_Zetsche2015':0.9636200000000006,PsCas12a_Teng2019:1.0837900000000005)0.562:0.16066000000000003,(((('WP_138982862.1_type_V_CRISPR-associated_protein_Cas12a/Cpf1_[Elizabethkingia_sp._JS20170427COW]':0.47185000000000077,(5nfv_Francisella_novicida_A0Q7Q2_FnCas12a:0.0,'WP_003040289.1_Zetsche2015':0.0,'sp|A0Q7Q2.1|CS12A_FRATN_RecName:_FullCRISPR-associated_endonuclease_Cas12a;_AltName:_FullCRISPR-associated_endonuclease_Cpf1;_AltName:_FullFnCas12a;_AltName:_FullFnCpf1':0.0):0.6381300000000003)0.979:0.18271000000000015,((AbCas12a_Teng2019:0.4241400000000004,'WP_137013028.1_type_V_CRISPR-associated_protein_Cas12a/Cpf1_[Sulfurimonas_sp._SN118]':0.3920900000000005)1.0:0.25305,((6IV6_Moraxella_bovoculi_A0A0U2B2X7_MbCas12a:0.0182500000000001,'KDN25524.1_Zetsche2015':0.08426000000000045)1.0:0.8242500000000001,(MG30-1:0.6391900000000001,'WP_020988726.1_Zetsche2015':0.7487900000000005)0.214:0.09126999999999974)0.051:0.09177000000000035)0.269:0.05105000000000004)0.941:0.05665999999999993,(('WP_004356401.1_Zetsche2015':1.0706799999999994,((((((((MG13-8:0.24472999999999967,MG13-6:0.3474199999999996)0.848:0.06965999999999983,((((MG28-23:0.2507299999999999,MG28-12:0.22707999999999995)0.72:0.035330000000000084,((MG28-5:0.18652000000000069,(MG28-20:0.3013900000000005,(MG28-7:0.000730,MG28-8:0.000730)1.0:0.16628000000000043)0.762:0.023909999999999876)0.909:0.037370000000000125,MG28-1:0.6496900000000005)1.0:0.1999499999999994)0.965:0.032259999999999955,(MG28-25:0.1389800000000001,(MG28-11:0.000910,MG28-10:0.000950)1.0:0.09932000000000052)0.999:0.04913999999999952)0.602:0.01761999999999997,(MG28-24:0.14132000000000033,(MG28-19:0.010249999999999204,MG28-22:0.01112999999999964)1.0:0.19405000000000072)0.672:0.040599999999999525)1.0:0.21504999999999974)0.963:0.06176000000000048,(BoCas12a_Teng2019:0.3943399999999997,'WP_154326953.1_MULTISPECIES:_type_V_CRISPR-associated_protein_Cas12a/Cpf1_[Bacteroidales]':0.5027500000000007)0.986:0.08429999999999982)0.441:0.029749999999999943,(('WP_024988992.1_Zetsche2015':0.30862000000000034,'WP_121734700.1_type_V_CRISPR-associated_protein_Cas12a/Cpf1_[Parabacteroides_distasonis]':0.39768000000000026)0.024:0.06162000000000045,(MG28-14:0.01181999999999972,MG28-13:0.004090000000000149)1.0:0.7597200000000002)0.998:0.12009999999999987)0.97:0.062289999999999957,(MG13-1:0.3953800000000003,(MG13-4:0.000730,MG13-3:0.000940)1.0:0.5011100000000006)1.0:0.17751999999999946)0.596:0.024950000000000472,MG13-7:0.6529400000000001)0.726:0.05690999999999935,MG28-17:0.5695399999999999)0.765:0.04734000000000016,'WP_036890108.1_Zetsche2015':0.6330599999999995)0.026:0.06843999999999983)0.989:0.1048600000000004,(('WP_138157649.1_type_V_CRISPR-associated_protein_Cas12a/Cpf1_[Ruminococcus_sp._JE7A12]':0.8853200000000001,(6P7M_Lachnospiraceae_bacterium_ND2006_LbCas12a:0.000730,'WP_035635841.1_Zetsche2015':0.000730)1.0:0.63734)0.994:0.18674999999999997,(('WP_151622887.1_type_V_CRISPR-associated_protein_Cas12a/Cpf1_[Pseudobutyrivibrio_xylanivorans]':0.15219000000000005,(PrCas12a_Teng2019:0.011280000000000179,PxCas12a_Teng2019:0.12996000000000052)1.0:0.12722999999999995)1.0:0.14951000000000025,(OsCas12a_Teng2019:0.29032000000000036,(BsCas12a_Teng2019:0.13116999999999912,'WP_044919442.1_Zetsche2015':0.14051999999999953)1.0:0.1486800000000006)0.97:0.08056000000000019)1.0:0.5646899999999997)0.466:0.07416)0.992:0.08117000000000019)0.446:0.06701999999999941,(('WP_146683785.1_type_V_CRISPR-associated_protein_Cas12a/Cpf1_[Phycisphaerae_bacterium_SM-Chi-D1]':0.6480000000000006,'WP_135764749.1_type_V_CRISPR-associated_protein_Cas12a/Cpf1_[Leptospira_ilyithenensis]':1.2498400000000003)0.948:0.17666000000000004,(MG29-5:0.65158,(MG29-7:0.41849999999999987,MG29-1:0.37303)0.999:0.2102100000000009)1.0:0.18255)1.0:0.17390999999999934)0.153:0.07168000000000063)0.974:0.13113999999999937)0.259:0.06950000000000056)0.987:0.09446999999999939,((AsCas12a_Teng2019:0.0,5B43_Acidaminococcus_Cpf1_U2UMQ6_CS12A_ACISB:0.0,'WP_021736722.1_Zetsche2015':0.0,'sp|U2UMQ6.1|CS12A_ACISB_RecName:_FullCRISPR-associated_endonuclease_Cas12a;_AltName:_FullAsCpf1;_AltName:_FullCRISPR-associated_endonuclease_Cpf1':0.0):1.12793,(HkCas12a_Teng2019:0.1947700000000001,('WP_134744521.1_type_V_CRISPR-associated_protein_Cas12a/Cpf1_[Helcococcus_ovis]':0.000850,'WP_134711643.1_type_V_CRISPR-associated_protein_Cas12a/Cpf1_[Helcococcus_ovis]':0.000730)1.0:0.15800999999999998)1.0:0.91723)0.793:0.1777300000000004)0.857:0.08139999999999947)0.993:0.19594000000000023)0.781:0.1753499999999999)1.0:0.4581900000000001)0.952:0.2324200000000003)0.8:0.25563999999999965):0.3990400000000003);
