# Supplementary material for: Novel Type V-A CRISPR Effectors Are Active Nucleases with Expanded Targeting Capabilities
Source: CRISPR J. 2020 Dec 17;3(6):454–61. doi: 10.1089/crispr.2020.0043 (PMC7757703; doi:10.1089/crispr.2020.0043)
Supplement: Supplemental data [file Supp_Table2.tsv]

code	PAM (5')	repeat sequence	crRNA sequence	tested crRNA sequence	effector protein sequence
Cas12a-M13-1	TTTn	GGCTATAAAGCCTATTTAATTTCTACTGTTGTAGAT	AATTTCTACTGTTGTAGATnnnnnnnnnnnnnnnnnnnnnnnn	TAATTTCTACTGTTGTAGATnnnnnnnnnnnnnnnnnnnnnnnn	MNSFQDFTNLYSLSKTLRFELIPTKETLSNIERKGFLFIDKQRAEDYKRVKLIIDDYHKRYIESSLGSLVLQYENRGKQDSLQEYYDSIKASNNEAVEKIQKSLRNQISRHLKSTEAYKRIDKKELFTKDLPNFVHGADKALIDGFSNFTTYFVGFHQNRQNMYSDEAKSTAIAYRLIHENLPKFIDNIEIFNSVKQIPEIEENLKQLYEDFKTNLVVCQISEAFELAYFNSVLTQKQITLYNAIVGGYREGDIKIRGLNEYINAYNQAHKGERLPLFKVLYKQILSDRESLSWLPEQFSSDNEVLRAINEYYASVIEPIDNLRVLLESISTYDLNGIFVSNNIQLTTISKRIFGDWDAIQLALIDVLKQNVKQKSKEDVESYEERLSKLYKRQGSYSI…
Cas12a-M26-1	YYm	CCTCGAAAACCAATATCGAATTTCTACTTTTGTAGAT	AATTTCTACTTTTGTAGATnnnnnnnnnnnnnnnnnnnnnnnn	TAATTTCTACTGTTGTAGATnnnnnnnnnnnnnnnnnnnnnnnn	MSKQSFSAFTNQYSLSKTLRFELKPIGETQKMLEEAKVFEKDETIQKKYEATKPFFDKLHREFAEEALKDVVLSQLYGYLEIFKKWKNDKKTHEKELQKKEEKLRKEIGIFFDAHAKIWAQKYWGLKNKNIEILFEEAVFEKILKERFQGEEGTEMTNEATGEVISIFDSWKGFTGYFGKFFETRKNFYKDDGTSTAISTRAIDQNLKRFCDNILNYENIKEKVNFDEVEQNFGKSLSEIFSLEFYNSCLLQNGIDTYNAILGGDSENQNKRGINQLINEHKQKTKQKLPFFKPLDKQILSEKEKVLIDEIKDEEDLLKTLQQFQKTAQEKIRILKNLFGDFVKNQEKYYLSEVYLSKEALNTITHKWTGETEKFEENLYLVLKKAKQDSLSAKKKDTG…
Cas12a-M28-1	TTYm	GTCTATAAAGACAATTAAATTTCTACTATTGTAGAT	AATTTCTACTATTGTAGATnnnnnnnnnnnnnnnnnnnnnnnn	TAATTTCTACTGTTGTAGATnnnnnnnnnnnnnnnnnnnnnnnn	MKAFENFTGLYSLTKTLRFELKPIGKTLEYIEKNGLLDRDRHRANSYVEVKKIIDRYHKQFIEDSLRNFKLTYENEGKKDSLEEYFYHYKLRNRDDKQKKDFDEIQKNLRKQIASQFKKQDRFKRIDKKELIKEDLLEFVDNNEKKFIDEFRDFTTYFTGFHENRQNMYSEEEKSTAIAYRLIHENLPKFIDNISVFERVAVTDVANCFVQIYSDFEEYLNVNDISEIFRLDYYTEILTQAQIDVYNLIIGGCSQGDVKIKGLNEYINLYNQQQKDKSQRLPKLKPLFKQILSDRNAISWLPESFKSDNELLENLENCYQSYNEANVDKKSIFLRLKELLVSMSNYEIDKIFVRNDSQLTDISQKMFGNYNVISKSLLEDLKRSEPRKSKKETDESFEE…
Cas12a-M29-1	YYn	GTCTAAGACCTTACTTAAATTTCTACTGTTGTAGAT	AATTTCTACTGTTGTAGATnnnnnnnnnnnnnnnnnnnnnnnn	TAATTTCTACTGTTGTAGATnnnnnnnnnnnnnnnnnnnnnnnn	MFNNFIKKYSLQKTLRFELKPVGETADYIEDFKSEYLKDTVLKDEQRAKDYQEIKTLIDDYHREYIEECLREPVDKKTGEILDFTQDLEDAFSYYQKLKENPTENRVGWEKEQESLRKKLVTSFVGNDGLFKKEFITRDLPEWLQKKGLWGEYKDTVENFKKFTTYFSGFHENRKNMYTAEAQSTAIANRLMNDNLPKFFNNYLAYQTIKEKHPDLVFRLDDALLQAAGVEHLDEAFQPRYFSRLFAQSGITAFNELIGGRTTENGEKIQGLNEQINLYRQQNPEKAKGFPRFMPLFKQILSDRETHSFLPDAFENDKELLQALRDYVDAATSEEGMISQLNKAMNQFVTADLKRVYIKSAALTSLSQELFHFFGVISDAIAWYAEKRLSPKKAQESFL…
Cas12a-M30-1	TTTn	CTCTAGGGCTACCCTTAAATTTCTACTATTGTAGAT	AATTTCTACTATTGTAGATnnnnnnnnnnnnnnnnnnnnnnnn	TAATTTCTACTGTTGTAGATnnnnnnnnnnnnnnnnnnnnnnnn	MHLSQTFTNKYQVSKTLRFELRPQGKTKETFERWIAELRTEKPSANNLIAEDEQRAEDYKEVKGIIDRFHRKVIEESLESLKLEGLSAYEELYFKREKEDIDLKEIENLQIQMRKQIREAFVEHPVFKDLFKKELIQVHLKEWLTDKQEIDLVAKFQKFTTYFGGFHENRQNVYSPDAKATAVGYRMIHENLPKFLDNRRIFNKIIKAHNELDFSSINTELEELLQGTTVNDVFSLEFFNETLTQTGIDIYNHVLGGYSSETGQKIQGVNEKINLYRQKNGLKARELPNLKPLFKQILSESQTASFVIEQIESNSDLLDRLDNFHSLLTNFEFQGRNEVNVMTELKNMLAALDSYEHEQVYFKNGPSLTQLSQKMFGQWGVIHKALEYYYEQVLNPLQG…
Cas12a-M31-1	YTTm	GTTTAAGACAAATACAAAATTTCTACTGTTGTAGAT	AATTTCTACTGTTGTAGATnnnnnnnnnnnnnnnnnnnnnnnn	TAATTTCTACTGTTGTAGATnnnnnnnnnnnnnnnnnnnnnnnn	MKTVEQFCGQKNGYSRSITLRNRLIPVGKTEENLQKANMLEADFNRAKAYSEVKNLIDDFHRSFIEDVLSNTKLGWKNLYDVFDLCQLEKDKIKKEKQKKDLQSIQAAMRKAIVKKFKDDERFSKLFKKELLSDLLPSIIKNDESGTITDKNEALKVFKGFSTYFSGFHQNRENLYSDEAKATAISNRIVNENFPKFHANVKVFEYLQKNFPEIISDTEESLKAFLNGKKLSEIFNPEKFNAVLCQSGIDFYNTVIGGISDENGKQKIQGLNEKINLASQQLPPEEKSKLKKKMTVLYKQILSDKKTASFIPIGFEKSEEVYKSIKQLKEEYFDKAYKLIERTFSAPDYDLSEIFVPAKELTAFSLAIFGNWSILNDGLFLLEKDNSKKELTEKQVENL…
Cas12a-M32-1	YTTm	CTTTAAGAGACTCCTTCAATTTCTACTGTTGTAGAT	AATTTCTACTGTTGTAGATnnnnnnnnnnnnnnnnnnnnnnnn	AATTTCTACTGTTGTAGATnnnnnnnnnnnnnnnnnnnnnnnn	MTIFDSFTGLYKLSKTLRFELKPVGKTVEFLKEHNGLLGDFKRAEDYPKVKAILDEAHKDLIERALTGVELDWQPLADALEESRIGEKNTNLKDVQKKFREKIATLLSEDKGYEKLTDPTPRNFIQEKLKLTSNNLITPLKTFEKFACYFKGFQENRKNVYSSEEIVTAVPYRVVNDNFPKYYSNVKVFESLQAKYPGIIKAVEDNLKDYLNGCKLSSIFTLNNYSSCLTQSGISFINTIIGGYSVKDAPKIRGVNEEVNQYLQKHPELLREERPPRMTLLFKQILSDRETQSFVMTQFQNDTEAIAAIDAFAELLKEEKVLSFVVELLSTISSTTQNIYVAGSELAKISMRLSGYWGLIRDAQESCIETILAMTKVTKAKEKELREALEANVFALTDL…
MG11-1		GTAACATTACACGAATACCTGCTAATGCAGG			MLDKFASLYPVTKTLRFRLLPQGRTEENMQAAKVLENDLERSEAAAVVKGLIKKYHLQFISDTLSGSTLSWQALTETLDKFKADHTATAELDSALAAYRCKLAELFTKSPKYKVMATPVSIIKEILKTETDPENIAALNKLNGYTYIIFDYVSTRMLTYSADAKATSLAYRLVDENYLRFYQDISAAAEISAVLEEAGLDNAEVEAFIRTDYNTCLTSEGIASFNAAAGSINQFVNQLLQQNPVLQSEPALRRHLQPLYKMLLDEAESKIIKFEDYGQLRDAVENFRRNFQYLPQSLIDIFAGRYDYSKIYVGYKYLNEASSQIAGGYNWKLLENALEDFYSKPYLVNGKMPVKYKTVVNKKMNQLAYSFTELQEALDAGESGSSITDLFGKYAELHAA…
MG11-10		GCAACATTACATGAATACCTGCTAATGCAGGC			MLDKFASLYPVTKTLRFRLLPQGRTEENMQAAKVLENDLERSEAAAVVKGLIKKYHLQFISDTLSGSTLSWQALTETLDKFKADHTATAELDSALAAYRCKLAELFTKSPKYKVMATPVSIIKEILKTETDPENIAALNKLNGYTYIIFDYVSTRMLTYSADAKATSLAYRLVDENYLRFYQDISAAAEISAVLEEAGFDNAEVEAFIRTDYNTCLTSEGIASFNAAAGSINQFVNVLLQQNPVLQSEPALRRHLQPLYKMLLDEAESKIIKFEDYGQLRDAVENFRRNFQDLPQSLIDIFAGRYDYSKIYVGYKYLNEASSQIAGGYNWKLLENALEDFYSKPYLVNGKLPVKYKTVVNKKMNQLAYSFTELQEALDAGDSGSSITDLFGKYAELHAA…
MG11-11		GAATACCTGCTAATGCAGGC			MLDKFASLYPVTKTLRFRLLPQGRTEENMQAAKVLENDLERSEAAAVVKGLIKKYHLQFISDTLSGSTLSWQALTETLDKFKADHTATAELDSALAAYRCKLAELFTKSPKYKVMATPVSIIKEILKTETDPENIAALNKLNGYTYIIFDYVSTRMLTYSADAKATSLAYRLVDENYLRFYQDISAAAEISAVLEEAGFDNAEVEAFIRTDYNTCLTSEGIASFNAAAGSINQFVNVLLQQNPVLQSEPALRRHLQPLYKMLLDEAESKIIKFEDYGQLRDAVENFRRNFQDLPQSLIDIFAGRYDYSKIYVGYKYLNEASSQIAGGYNWKLLENALEDFYSKPYLVNGKLPVKYKTVVNKKMNQLAYSFTELQEALDAGDSGSSITDLFGKYAELHAA…
MG11-12		AAATACCTGCTAATGCAGGC			MLDKFASLYPVTKTLRFRLLPQGRTEENMQAAKVLENDLERSEAAAVVKGLIKKYHLQFISDTLSGSTLSWQALTETLDKFKADHTATAELDSTLAAYRCKLAELFTKSPKYKVMATPVSIIKEILKTETDPENIAALNKLNGYTYIIFDYVSTRMLTYSADAKATSLAYRLVDENYLRFYQDISAAAEISAVLEEAGLDNAEVEAFIRTDYNTCLTSEGIASFNAAAGSINQFVNVLLQQNPVLQSEPALRRHLQPLYKMLLDEAESKIIKFEDYGQLRDAVENFRRNFQDLPQSLIDIFAGRYDYSKIYVGYKYLNEASSQIAGGYNWKLLENALEDFYSKPYLVNGKMPVKYKTVVNKKMNQLAYSFTELQEALDAGESGSSITDLFGKYAELHAA…
MG11-13		GGCTATAAGACCATATTAATTTCTACTATTCGTAGAC			MNNLKQFTGIFPVSKTLRFELNPVLLEGQTLNDFWQVYLDGPEGNDLHKLYKNDKERNVNYPIMKAILDQFHKKFIASALEQFVVGDTGVTWESLALAYQEDKKSKAYQKLQGEMRGKMRKAFMGHNWWPYISSYSQLISTLMKKMVEEDDDFVESIQESNPKMNLDRNKMLEAIKAFNNFSVYFGNYQDNRDNMYSEKDQTTSVANRIVNENYPKFLDNIVVYHRLKETCPDELKAIEENLAAVLNGLMLDDIFTPRYYNKCLTQDGIEKYNWLLGGNPNEGVLGINSVGNEYLHQHPDSQLKLRSLEMAQLHKQILSDRVRISFLPEQFNSDEELMQSVSAFFEGFDSFNLFEHIQETMNILKDSTTDLNRVYVQGKNLSRLSTLLYGKWDVLGEKL…
MG11-14		GGCTATAAGGCCATATTAATTTCTACTATTCGTAGAC			MNNLKQFTGIFPVSKTLRFELNPVLLEGQTLNDFWQVYLDGPEGNDLHKLYKNDKERNVNYPIMKAILDQFHKKFIASALEQFVVGDTGVTWESLALAYQEDKKSKAYQKLQGEMRGKMRKAFMGHNWWPYISSYSQLISTLMKKMVEEDDDFVESIQESNPKMNLDRNKMLEAIKAFNNFSVYFGNYQDNRDNMYSEKDQTTSVANRIVNENYPKFLDNIVVYHRLKETCPDELKAIEENLAAVLNGLMLDDIFTPRYYNKCLTQDGIEKYNWLLGGNPNEGVLGINSVGNEYLHQHPDSQLKLRSLEMAQLHKQILSDRVRISFLPEQFNSDEELMQSVSAFFEGFDSFNLFEHIQETMNILKDSTTDLNRVYVQGKNLSRLSTLLYGKWDVLGEKL…
MG11-15		GGCTATATGCCAATATAATTTCTACTTTACGTAGAT			MNNLKQFTGIYPVSKTLRFELKPVLLEGQTINDFWNIYLNGSNDNVLHKLYLHDKKRNDNYPIMKVILDQFHKKFIASALEQFEVGDKGVTWESLALSYQEDKKSKTFQKLQEEMRGKIHKAFTEHKWWPYISSYSKLIGTLMRQMVEDDDDFVESIQESNPKMSLDRNKMLQAIETFNKFSVYFGNYQDNRDNMYSEKDQATSVANRIVNENYPKFLDNIVVYNRLKDTCNNELKAIEGNLNAVLNGLSLDDVFTPKYYNRCLTQNGIETYNWMLGGSPNEGVLGINSVGNEYLHHHPDSQLKLRSLKMTQLHKQILSDRVRISFLPEQFNSDEELMQNVSAFFEEFESSNLFVRIQETLSILKDSDTDLNKIYVLGKNLSRLSTLLYGKWDVLGEKL…
MG11-16		GGCTATAAACCGGTATAATTTCTACTATTCGTAGAT			MNNLKQFTGMYPVSKTLRFELKPVLLEGQTVNDFWNIYLNGSIDNDLHKLYLHDKERNDYYPIMKAILDQFHKKFIALSLEQFEVGDKGVTWESLALAYQEDKKSKTFQKLQGEMRGKIRKAFTEHGWWLYIASYSQLIGSFTKKMVEDDDDFVKSIQESNPKMGLDRDMMIQAIETFKNFSVYFGNYKANRDNMYSEKDQTTSVANRIVNENYPKFLDNIVVYNRLKDTCYSELNAIEDNLSAILNGLSLDDVFTPKYYNKCLTQDGIEKYNWVLGGNPNEGVLGINSVGNEYLHQHPESRLNLRSLKMTQLHKQILSDRVRISFLPEQFDSDEELMQSVSAFIEGFESSNLFAHIKDTLNILKDSDTDLDKVYVQGKNLSRLSTLLYGKWDVLGEKL…
MG11-17		GTTTATAAGTAATATTTAATTTCTACTTTCGTAGA			MRAIDNFISNTKEFAGLPVSKTITAKLVPVGKTRDNIDKMNILESDKQREEAFVRVKKYIDRVHKYFIEECLKQQDSGKGVYVPENEFNKLYTLRVNLKNLTGKERKNAQKEIQAEENKLRKLISEIFKAHPNYKNLSGVNLFTELLPSYCNEEEMKDVNLFKGFYSYFTKFNKLREQLYVSDDIHTAVAHRIINDNYPVYIDNKLILERIRSEYKELYDLSENGRQLFHELNQTYTMAYGMSSSYISMYNSTISGTFDEDGNQTCRGLNQLINEYRQKNKECRIPYFKPLYKNLMSDKKPLFSVSYFESTAEIKDAVITFNESIRKPYERFISYITKSFPVDSWCVEKKNLNRLSHIICSNPFTLDNLVSASKKFSKNQPDIYSASDFKELLSENILE…
MG11-18		ATATTAAATTTCTACTGTTGTAGAT			MKNNQFNENFREFTNQYSLTKTIRMELVPYNNDAKKLIHDYKSGCENGISKGKKFANNYVIVKKILDDYYRSQINEKLSVINLNDDKKIENAFDLFVNNKNDKNNKQFENSLKSLRIIIASALKPIKEIKYEKLINLYEAKGEKTCELIEFIKQNETLSEPDKEKYINAVSLFNSFVGYFSGYKENRNNMFSEKAEITAISNRLINENMLLYFENCLKLEKIKNNAEELHDELCEILKEFVLPKNYSMLLTQDKIEEYNKLIGHDASDKFAKGCNQLINEYRLKYPEKKKVIPFLNQLYNQILFRDIKTQNGIEKISTDKELFEIINVYIQNTLDDYLKTADNLFYDKTLFSDIYFLSNKFSSLSTILFESKNKSYSILKRKLAESNFDISKPVKINDI…
MG11-19		CTCTAATAACTAAATGTAATATCTACTATTGTAGAC			MNKILKKFTRRNKLIKTVRFKLTPKFGTEKTIVNSNIFEQDELRSQNYDVIKKVIDHIHRSFIDEIFAEPTKFDFETLAEISSNTPALYSFEEKREEENRLRTQIAKFITGNKMFKEITSPTQIIKIAEKNDSITDEEKEIAKTFDKFTGYIRPLIEIRNYIYSEEEKSSTIPYRIVNENFEIYLNNSLLLKTMKKAGIDFECGIDCKEVNNYNYCLSQSNIEQYNEYVGIVNQRLNEMKQKNQMPENPALMKIKLKQLKKQILSEGTSFIIDEFNDFKEVEDTNKKFMNELLGNNGIINRLNNVFELGYETLTDKADQIYINKNGITDMSVYVAGRWNVLENCLRHYYTLNIAQGKKMTKAMENAINKQLKAPYFTLAEIQNAVASNHEEEIDNSNVK…
MG11-2		AAAATAGAATTTCTACTTGTGTAGA			MSINSFISNTKVFTGQPVSKTITAKLVPVGKTRENIDKMNILEMDKQREEAFVQVKKYIDRIHKDFIEDCLTSQDMGLGIAIHSYEFNKLYELRVNLKNLTGKERKDVQKQIKLEENRLRVLISKYFEFNPKYKKLFNIELFKELLPAYCSEEEMKDVNLFDGYTSYFKRFNDTREMLYSSEEIHNAVAYRIINENYPVFVDNKLSLEYISTYFHELFDFSENGQKLFHEFADFCDSSYGMSSKYIAKYNSFISGTFDEEGKQITRGLNQLINEYIQKNKDAHVSYFKPLYKNIMSDKKPLFSVSCFESTAEIKDAVISYNESICKPHERFISYITKSFPADFWCVDKKNLNRLSHIICSNPFTLDNLVSASNKFSKKKPDIYCASDFKELLSENILEE…
MG11-3		GGCTATAAGGCCATATTAATTTCTACTATTCGTAGAT			MEQFTNLYQLQKTLRFDIIPTEETLEILKEKGVKKSDKKLLEADKKRDSDFHDAQKVIDRYHRYFINSTLDAIKNDSEIIDKLRNCSNERGKDELRKIISDYFQKDSQFNRLFGKELFAKKNEKKDVEDSPLFTYAKTKNEKNALESFVNFTVFFKRYNENRKNMYVDKKQTTAIAYRIANVNLPKFEENNNCFLEIKKTKLMEILNKNRQLKKLLKGKKCEEVFRLDYYINVWKQTEIDEYNEIVGIINTNIKQYNDTLSGKKKSELPLMKKLHKQILGFKEEDKNKWEYRGFDSDKEMLTAVREFYSTYELKIKEKLRQLLETINDFDLSGIHVHQKSLRTISSFMFDDGYAIARFLIPQKSDETYEDYKDRIKKGNKSFTIKGINKKANTDLCQYF…
MG11-4		#N/A			MKDLKQFIGRYGVEKTLRFELEPVGKTEEWMNLANDKERADKYAFVKELIDRYHKVCIRESLAECDFDWRPLAECLETCRKSRNKDNLDALNNAQKELRSKIAQKFHLFKDFAQLTASTPDKLLKNILPNCVRSKSQPEFSDIESIDNAIKSMSMFDGFASYFEGYQNSRKNLYAANIISSSVAHRVVHENFPKFLSNIKVFENIRVVCPEVIERCAAELGQYLNGLQLDEVFSVDYYNKVLTQGGIDLYNTIIGGVSEKEGESKHQGINELVNLFLQSHEMGGSQKNALTMVPLFKQILSDKKSYSYITEEIKEENELISVIQGYHSHISSFYFNGKAINILEELQHLLDNLCSYNLEGIYVENKKLNTISNKLYGNWSELRFRLTDHLTSQGMKKAT…
MG11-5		GGTGTAAAACCATATCAAATTTCTACTAATGTAGAT			MKDLNKFIGKYKVEKTLRFRLEPIGKTEAWMESKGVIANDKRRADNYAIVKNLIDRYHKVCIRESLTGCNLNWTKLSEAVETYRRCQDTESRKALQKCQDEYRKKIAENFLSFRGFAELTAPSPSVLIKDTLPYNITSKVHPEFSDIGDVDSAKQALLLFEGFAMYFESYQKNRSNLYTAKNIASSVAHRIVHDNFSKFLANIKVFENLRVIYPEILEQCSTELKQHLKGKQLEEVFCVEFFNNVLTQEGIDFYNTVIGGVSGQEGERKCQGINELVNLSLQKENQGRGKRTALTMVPLFKQILSDRNSYSYIPERINDEEELISAIRAFHAHIESFYLNGREVNVMEELLKIVENINCFDPNGIFIDAEKLNGVSKKLYNDLFELRARMTSHLEEQNL…
MG11-6		GGTGTAAGACCACTGAAAATTTCTACTTGTGTAGAT			MKDLNQFIGKYKVEKTLRFELAPIGKTEAWMESKGVIANDKRRADNYTIVKSLIDRYHKVCIRESLTGCDLNWTRLSEAVETYRRCQDTESRKALLKCQDEYRTEIAKRFLSFEDFAELTAPSPSVLIKEILPYHVTNKVHSEFSGIDDVDNAKQALSLFEGFAMYFESYQKNRSNLYTAKNIASSVAHRIVHDNFSKFLANIKVFENLRVIYPEIIEQCTNELRQLLKGEQLEEVFRVESFNNVLTEEGIDFYNTIIGGVSVQEGEKKFQGINELVNITLHKENQGRGKRTALTMVPLFKQILSDRNTYSYIPERINDEEELISVLRAFHSHLASFYLNGKEVNVMEELLKIVENINHFDPNGIFVDAKKLNGISQKLYDDLFELRAKLTSRLEEQKQ…
MG11-7		GGCTATAAAGCCATTTTAATTTCTACTATTGTAGAT			MKNLKQFTEIYPVDRTLRFELKPELLEGQTIDDFWSNYLDENKKDSFYNKDKKRNDDYPIVKLILDQFHKNFISLALSSFLPESAPKCPTWNDLFDAYCKDRKSKDFANLQDKMRESISNHFKKHEWWQYISSYSKLIGSLLKQLVENDDDFVESIQERDSSLTREKMLEALETFNRFSVYFGNYADNRSNMYKKEAQGTSIANRIVNENLPKFFDNISVYRKLKATCPIDLESIQDNLKDTLKGMSLDEIFTPCYFNECLTQDGIEKYNWILGGNPNEDVLGINSVGNEYLQHHPESKLKLKDLVMTQLYKQILSDRVQPSFLPQQYKSEEDLMDSVFSFLSAVEKQGLLESVKRIMETLYDNDTDLSKVYVLGSNLTKLSHLLYGDWNLLGEKLREK…
MG11-8		AAATATCTACTTCTGTAGAT			MKVTEKYAGKELSYPVSKTLTFQLVPVGKTRQFIEEKNILESDLDKLEKSKKVKGYLDRIHRSFIQDILAKNILDVTELERLFTELQKETDAAKKAGIRKLIRTEEDKKRNEISSWFHKEKDFKELFGAAVFKNKIKDFTTENELKDVEVFNRFTQYFVSYNEGREHIYSKDDTHDTIAFRIVNENFRIYFENLHKLNDAVPGTDALRSFPLTDAQIADYNQVISGNPAEGRKGYNQTANELEEKIPLLKKLYKNILSESTPLFSVEKFASTNDVIESIKDFVVSVKETFVEFELLARYKKNPDGIYVSRKRLANFSLLTTGKPLLLSQVVKTELKEVPEYVSVGKLKEMFFKQLEENPKFEGEEFNPEKYFAMTALVEKTRETLSALDFGKITDLQHD…
MG11-9		#N/A			MLDKFASLYPVTKTLRFRLLPQGRTEENMQAAKVLENDLERSEAAAVVKGLIKKYHLQFISDTLSGSTLSWQALTETLDKFKADHTATAELDGALAAYRCKLAELFTKSPKYKVMATPVSIIKEILKTETDPENIAALNKLNGYTYIIFDYVSTRMLTYSANAKATSLAYRLVDENYLRFYQDISAAAEISAVLEEAGFDNAEVEAFIRTDYNTCLTSEGIASFNAAAGSINQFVNVLLQQNPVLQSEPALRRHLQPLYKMLLDEAESKIIKFEDYGQLRDAVENFRRNFQDLPQSLIDIFAGRYDYSKIYVGYKYLNEASSQIAGGYNWKLLENALEDFYSKPYLVNGKMPVKYKTVVNKKMNQLAYSFTELQEALDAGESGSSITDLFGKYAELHAA…
MG13-3		GACTATAAATCCTATTTAATTTCTACTATTGTAGAT			MEFKDFTNQYKMNKTLRFELKPVGHTLELIRQNAIISSDEGLAEAYQKVKKIIDEYHRYYIETQLANLQLQCEEQTDAKGKGKCNSLAEYYALRGDESDSGKKNFKKVKELLRKQVSDCLQKSAEYKTIFKKELIQVDLINFVNGLDISEEEKSKRRKLIEAFNNFTSYFVGFHQNRENMYTFEEKSTSIAYRLINENLPKFIDNISVFVKISEVPELKDKISQLTEDFSSYLGGVSVENVFKLEYFNKVVTQRQIEVYNALIGGRSEGDTKIQGLNEYINLYNQKHPEAKLPRFKVLYKQILSDREPISWLPEQFKRDGDLLDAVREYHEEMQLVAENIMVLLSDIKNYNLDGIFVSNDTQLTSISKALDENGNWGRIQRDFIEYFKSQNKKKKNEGD…
MG13-4		GACTATAAATCCTATTTAATTTCTACTATTGTAGAT			MEFKDFTNQYKMNKTLRFELKPVGHTLELIRQNAIISSDEGLAEAYQKVKKIIDEYHRYYIETQLANLQLQCEEQTDAKGKGKCNSLAEYYALRGDESDSGKKNFKKVKELLRKQVSDCLQKSAEYKTIFKKELIQVDLINFVNGLDISEEEKSKRRKLIEAFNNFTSYFVGFHQNRENMYTFEEKSTSIAYRLINENLPKFIDNISVFVKISEVPELKDKISQLTEDFSSYLGGVSVENVFKLEYFNKVVTQRQIEVYNALIGGRSEGDTKIQGLNEYINLYNQKHPEAKLPRFKVLYKQILSDREPISWLPEQFKRDGDLLDAVREYHEEMQLVAENIMVLLSDIKNYNLDGIFVSNDTQLTSISKALDENGNWGRIQRDFIEYFKSQNKKKKNEGD…
MG13-6		GTCTATAGATATAAAGTAATTTCTACTGTTGTAGAT			MNDFIRLYPLSKTLRFKLIPLRKTLEYIVSNGLLEQDRHRAESYVRVKDIIDNYHKAFIERVLSTFKLQYADRQSKDSLEEYYTYYMVGNKTEEQLKVFSEIQEKLRKQIAGCLVSDPVFKRIDKKELIKEDLVDFVSTEEERQLIAEFKDYTTYFTGFHENRRNMYSSEAQSTAIAYRLIHENLPKFIDNLQVFSKMAATSVAEKLPQLYADFEEYLNVAEINDMFRLDYFNVLLTQTQIDVYNAIIGGKALEDGTRIQGLNEYINLYNQQQKDKHVRLPKFKLLYKQILSDRNAISWLPDEFVSDNETLEAIERCYEDLESQILNRKVEGEHSLKTLLEGLEEYDLAKIYVRNDLQLTDISQKIFGDWSVVQRTYIDTFKNENPLTKKETMDKYEER…
MG13-7		GCCTATAAGGGCCATTAAATTTCTACTGTTGTAGAT			MNDNRTDFNQFSNLYSQSKTLRFSLEPEPKEKTLENLGFIKKENVWVLDEKNSLLGQDKERADDYKKVKGLIDDYIKDFIEKSLSHLELNKEDLENFEKLYKKKGKNEEERICFDEIKAKLRGQIADYLKNDPCYPSILKESKGKGKGKGKKVVDHSSNASTNPSVPEVNKKKEKGKSKKEDNETFFFEHLYNFVEEDDRRYIDKFKKFTTYFRGFNENRKNLFTEEAQATAIAYRLVHDNLPKFIDNMQCFEAFKDAGLADKLPELYASLGAEPGVGTIDEMFRLDYYSRLLTQSHIDIYNAVIGGKTTDKEKIQGLNELVNLYNQQQTDRSMRLPLFKPLFKQILSDRGSLSWLPEQFGSDNEVLESIEACYKELEYTFSSLKQLLEELGNYDLHKV…
MG13-8		GTCTGTAAGACTAATATAATTTCTACTATTGTAGAT			MNTFEKFTKTYPLSKTLRFELIPIGQTKENIIRSGLLEQDEHRDASYQQVKKIIDEYHKAFIEDVLENVRLTYTSEGKKNSLEEFYTNYMCKSKDDTQKKHFEEVHKNLRKRIADSFSADERFKRIDKKELIQKDLVSFVEKIEEHQLIEEFKDFTTYFTGFHENRKNMYSAEAQSTAIAYRLIHENLPRFIDNMSVFEKIAASSVADNWFAALREDFAEYLNVEEISEMFRLDYYNTVLTQKQIDVYNAIIGGKTIEESNIKIKGLNEYINLYNQQQKDKAARLPKLKPLYKQILSDKNAISWLPEHFESDEKLLEAIQKAYQELEEQVLNRNREGEHSLKQLLQSMDAYDLEKIYISNDQQLTDISQKVFGHWNIISKALLEELKRVVPQKSKKESD…
MG60-9		CTCGAAAACCAATATCGAATTTCTACTTTTGTAGAT			MFFSFSFEMNDFQNLYEVRKTVRFNLLPVSHNYQKPSEKQFKEDLENFILQYKQVIEKFSEIVFAQDEDEKQILNRNTKISIAWLKTYAKQDFHTNRENLIKRKKNGQKANTYVSLEETEFLLERFQIFGEKNGEIIKNLELLKNQPLESQKRKSDFAYYVHQVQQRTNFVFVYEFFKNAQGKQSDTLITETLPLLKNCEKLLQNLENYLLPMQSFGQVIERTSLNYYTVNKKPKDYPKEIKNLKNKKDEKIYNLNKNQKFTIHQSLSSFLIKEIKNLDDEYFVAENFNGTEKFIKDWNHLKLQYAYKFLKEYKAQQKSKLFELVLGQKSQAMIMQEVPLFDFEDKKDGNGSVIKTKEDQFQDFYDACINIQNKSTEYEQSKDKKLKSEITTLKKKRGN…
MG26-5		ATTTAAACATAATATCTAATCTCTACTTTTGTAGAT			LRFVLQKISWNEVFKKIIKLFSLWFVDHKNDVEIVWKISEELWEFSEKIQNAIELLRVNDSFWFPVEYLSLNYYTINKTPKEYDKEITEKQNNLEKLYEWGLSELYWIDKNQTIEQLRNDMKMFKARQKSAFLEFLQMKNEFSELEELKTYLNDIEKKYKQKKWSKYNFYEELQNNTFELDSSDVDTDIDKVFKAFSLILFLETEKDDYEKLLNLTKKIEKSSTLSERTSYKIERWEFFKGKNENWIFSEDRDTSYDWFCSEFKKVAISYWRLKAEKLSLEREREQARFERWLAILSKDLDWNYYINSFSNNDSKKAFEKLKNINSTSGDYSYFIMKSITLRALQKLCWKENFKKTVVNKISEKFTKVNENDTGRQVRKFKSFEEIGDNIVEFYVDILD…
MG26-12		CTCTAAACCTCATATAAAATTTCTACTTTTGTAGAT			MNKENRSVFEGFTNQYQLSKTLRFELKPEGDLVDYTDPQTGEVRKITRTEKLLIDNEVFKKDKTIDDAYRSVKFYFDKLHQKFIKESLEELKLDFSECEKLFLEKKKLQQEKNDLKKIDGESDDNFKKRKKEFDKLIIDKNKKINSEMDKLRVRIAGGKINKQEILGRFNETGKKWKQDYQKNGLKFSKGDLNKEGYKFILSAGVFKILKYEFPQEKDQELQGKGFPGLSIKENEKPQKQVYVFDKFDGFTGYLDKFQETRKNMYSEKSDGTAISNRIINENLLRFLENKLHFEALEKENVAFTEKIGIDLRGKTLNEVFSLEFYNKCVLQDDINFYNKVIGGETKKLKNGEKRPLKGLNQIINEHKQQHKDDKGFKKSKFSLFRQLDKQILGEVEKEK…
MG26-14		AGTTTAAACATAATATTAAATTTCTACTTTGGTAGAT			MNKFTKPYEVRKSIKFKLIPEIQKRPHSIPDYELELSELLDSYKGLIENLINFFYSEKEVVESKKSKFSNLKWFKEAFANFDFDEAEEKVFDLKNKEFSKMPRFKHMFFKENFKEDWYAIKDRLIKKNKTKNYEILDSLPFFQKVLKDFFEKSEQLYKELDEIISSPDNASKRKSDLRFVLQKISWNEVFKKIIKLFSLWFVDHKNDVEIVWKISEELWEFSEKIQNAIELLRVNDSFWFPVEYLSLNYYTINKTPKEYDKEITEKQNNLEKLYEWGLSELYWIDKNQTIEQLRNDMKMFKARQKSAFLQQLQNWVPFEEFQKLDFTDNKWELHKDYEILLFNDIGNDKYGEMLEITEKIAKEQDKDKRKGLKEKRWKYFIHHCKKYNKFCDEFKKVAI…
MG26-15		#N/A			MNKFTKPYEVRKSIKFKLIPEIQKRPHSIPDYELELSELLDSYKGLIENLINFFYSEKEVVESKKSKFSNLKWFKEAFANFDFDEAEEKVFDLKNKEFSKMPRFKHMFFKENFKEDWYAIKDRLIKKNKTKNYEILDSLPFFQKVLKDFFERSEQLYKELDEIISSPDNASKRKSDLRFVLQKISWNEVFKKIIKLFSLWFVDHKNDVEIVWKISEELWEFSEKIQNAIELLRVNDSFWFPVEYLSLNYYTINKTPKEYDKEITEKQNNLEKLYEWGLSELYWIDKNQTIEQLRNDMKMFKARQKSAFLQQLQNWVPFEEFQKLDFTDNKWELHKDYEILLFNDIGNDKYGEMLEITEKIAKEQDKDKRKGLKEKRWKYFIHHCKKYNKFCDEFKKVAI…
MG26-16		CTCTAAAACCCCCATCTGATTTCTACTTTTGTAGAT			MSHLFNRFTNLYSLSKTLRFELKPVGETQKMLEDAKIFEIDKVRKEKYEATKPYFDRLHREFVEKALENAEISNLSGYFEIFKKWKKDKKAHEKELQNKEKTLRKEVVSLFDAQAKSWTEKYPGLKKKDIGILDEEGVFEQILKVRYGSEDESFLREADGNFILDDEGEKISIFDEWKGFTGYFKKFFETRKNFYKSDGTSTALATRIIDQNLKRFCDNMENFEKIKKKIDFSEVEKDFGESMNEVFSVSFYNSCLLQEGIDFYNKVLGGETLKNGEKLKGLNELINKYRQDHKGEKIPFFKLLDKQILSEKEKFIDEIERDDQLLEVLKDFYQSAEQRTKVLKALFKDLVSHEKNYDLSQVYLSKEALNTISHKWTGETELFEGQLYEVLRKSKEDSV…
MG28-5		GGTGTTAGACCATACAAAATTTCTACTATTGTAGAT			MHTYSEFTGLYQLSKTLRFELKPIGKTKENIERNGILERDKERDVAYKKVKKVIDEYHKAFIEQMLDDFELNLKNEGNMDSLEEFYFLYHLPTTDPKRKDDLNNVQEALRKQISERFTKSEQYKRLFGKELIREDLINEFVNTTKGSAYIRAQNGNETLGDDEVLQKQEELATEVARFKDFTGYFDGLKKNRENMYVADDETTSIAHRMITENLPKFIDNMDVFEKIVASEVATHFDEVYKVFEPYMNVYSINEMFRLDYFSMVLTQKQIDVYNAIIGELNKHTNLYNQQQKNNNLPKLKPLFKQILSERNAISWLPDEFGSDNEMLQSIGKCYQDLKERVFGSLKTLLENIKDYELEQIYLPNDLQLTDIAQKHFGSWEVIKNAVREETKKLNPQKNR…
MG28-7		GGCTATAATGCCTATATAATTTCTACTATTGTAGAT			MKNLKQFVGLYPVSKTLRFELKPVGNTKENIERNGILEKDNQRAVGYKAIKKVIDEYHKAFIEQMLNEFELNLSNDGNLDSLEEFFLLYHLSSNDPTRDNITKVQESLRKKISERFTKSEQYKRLFGKELIREDLAQFVETPRYESFIRSQKGNENLSDDEVRQIQNEIIQEIGQFRDFTTYFSGFYENRKNLYVADDKATSIANRMINENLPKFIDNMDVFEKIAASEVAIHFDTLYKEMEAYLNVKSIEEMFQLDYFSIVLTQKQIDVYNSIIGGKTLEDGTKILGLNEYVNLYNQQQNNKDNRLPKLKPLFKQILSERNAISWLPDEFASDNEMLESIERCYQDLRKQVFEGENSLKELLKGIVDYDLEHIYLPDDLQLTNISQKHYGNWSVIKKA…
MG28-8		GGCTATAATGCCTATATAATTTCTACTATTGTAGAC			MKNLKQFVGLYPVSKTLRFELKPVGNTKENIERNGILEKDNQRAVGYKAIKKVIDEYHKAFIEQMLNEFELNLSNDGNLDSLEEFFLLYHLSSNDPTRDNITKVQESLRKKISERFTKSEQYKRLFGKELIREDLAQFVETPRYESFIRSQKGNENLSDDEVRQIQNEIIQEIGQFRDFTTYFSGFYENRKNLYVADDKATSIANRMINENLPKFIDNMDVFEKIAASEVAIHFDTLYKEMEAYLNVKSIEEMFQLDYFSIVLTQKQIDVYNSIIGGKTLEDGTKILGLNEYVNLYNQQQNNKDNRLPKLKPLFKQILSERNAISWLPDEFASDNEMLESIERCYQDLRKQVFEGENSLKELLKGIVDYDLEHIYLPDDLQLTNISQKHYGNWSVIKKA…
MG28-10		CATATAAAATTTCTACTATTGTAGAT			MKSYSDFTGLYLLSKTLRFELKPIGKTKENIERNGILERDNQRAVGYKAIKKVIDEYHKTFIEQMFDSFELKLEDEGRMNSLEEFYFLYHLPITDTKRKDNLSKVQEALRKQISERFTKSEQYKRLFGKELIREDLAEFVKTPKYEEIIRSQQGNENLTEEEIRKIQEEVEKTIDQFYDFTTYFVGFYDNRKNMYVADDKATSIAHRMIGENLPKFIDNMDVFEKIAASDVATHFEALYKAMEPYLNVNSISEMFQLGYFSMVLTQKQIDVYNAIIGGMVLDDGAKIQGLNEYVNLYNQQQKDKSNRLPKLKPLFKQILSECNAISWLPDEFESDNNMLESIEKCYQDLKNQVFEGENSLKNLLKNIGEYDLEHIYLPDDLQLTDIAQKHYGNWSMIKK…
MG28-11		CATATAAAATTTCTACTATTGTAGAT			MKSYSDFTGLYLLSKTLRFELKPIGKTKENIERNGILERDNQRAVGYKAIKKVIDEYHKTFIEQMFDSFELKLEDEGRMNSLEEFYFLYHLPITDTKRKDNLSKVQEALRKQISERFTKSEQYKRLFGKELIREDLAEFVKTPKYEEIIRSQQGNENLTEEEIRKIQEEVEKTIDQFYDFTTYFVGFYDNRKNMYVADDKATSIAHRMIGENLPKFIDNMDVFEKIAASDVATHFEALYKAMEPYLNVNSISEMFQLGYFSMVLTQKQIDVYNAIIGGMVLDDGAKIQGLNEYVNLYNQQQKDKSNRLPKLKPLFKQILSECNAISWLPDEFESDNNMLESIEKCYQDLKNQVFEGENSLKNLLKNIGEYDLEHIYLPDDLQLTDIAQKHYGNWSMIKK…
MG28-12		GATGTAAAACTACACATAATTTCTACTATTGTAGAT			MNDLTQFTNLYSLSKTLRFELKPVGKTQENIEKNGILERDNQRAVGYKSVKKVIDEYHKAFIERILNDYERKLDDLQRSVWEDSLNEFYRLYHLPTSTPKRKDDLSKVQETLRKQISDCFKKDRQYGRLFGKELIREDLAEFVTTPLFEDYIISQKDNENLSADEIRKIQEGIIQDLSQFNDFTVYFSGFHENRRNMYVPDSKTTSIAHRMIDENLPKFIDNMDVFEKIAASEVAQHFGVLYKEMEPYLNVNEIPELFKLPYFSMVLTQNQIDVYNAIIGGMVLDDGTKIQGLNEYVNLYNQQQKDKTKRLPKLKPLFKQILSERNAISWLPDEFNSDNEMLQGIEKCYQDLREHVFEGDHSLKALLHNIGDYDLAHIYIPNDLQLTDISQKHFGSWSL…
MG28-13		GGCTATAACTCCTCAATAATTTCTACTATCGTAGAT			MNNFTNLYPVDLTLRNSLIPIGETFKNMTMHSYIEHDEQRAEAYKLVKGIIDDYHRAFIDSRLASFEFRIESHGTLDSIEEFTTLYNIKRDEKRDKEFTTVKQNLRKAISQRLTKCDAFARINKRELIREDLPYFIDSLDISEEEKAEKKKLVEQFAKFATYFSNFHTNRANMYVADEKSTSIAYRLINQNLPVFLDNMKVFAMLKALGFEDALSIIYSDMKEKLNVLSLDELFQQDYYSMLLTQRQITVYNEVIGGRSTKDGEKIKGLNEYINQYNQEHPIARIPFLRPLYKQILSDRVSMSWLPDSFINDEEMIRAINIFYQNIHPLLWGPMEDAGEPLKNILSQIDTFDTEHIFITNDSALTNISQRLFGQYNVITDALLSRLSQEMPRKRGRKPE…
MG28-14		GGCTATAACTCCTCAATAATTTCTACTATTGTAGAT			MNNFTNLYPVDLTLRNSLIPIGETLKNMTMHSYIEHDEQRAEAYKLVKGIIDDYHRAFIDSRLASFEFRIESHGTLDSIEEFTTLYNIKRDEKRDKEFTTVKQNLRKAISQRLTKCDAFARINKRELIREDLPYFIDSLDISEEEKAEKKKLVEQFAKFATYFSNFHTNRANMYVADEKSTSIAYRLINQNLPVFLDNMKVFAMLKALGFEDALSVIYSDMKEKLNVLSLDELFQQDYYSMLLTQRQITVYNEVIGGRSTKDGEKIKGLNEYINQHNQEHPTARIPFLRPLFKQILSDRVSMSWLPDSFINDEEMIRAINIFHQNIYPLLWGPMEDAGEPLKNILSQIDTFDTEHIFITNDSALTNISQRLFGQYNVITDALLSRLSQEMPRKRGRKPE…
MG28-17		GTCTAACAGACATTTATAATTTCTACTATTGTAGAT			MSDFKEFIGLYPLSKTLRFELIPQGKTLQNFKASGILERDEHRAESYKKMKDIIDEYHRFVIDESMNCFKLKLDNVGKYDSLEDYYTYYVIGKKSETEKKKFTDIQSNLRKQIVDQLKSNPHFGNLFKKELIKNDLIEYLGEDNENLPTVKEFADFTTYFSGFNQNRANMYSSEEKSTSIAYRLINQNLPRFVDNIGVYDRIKTTSIAEELNKVYSSFVEYLNVNKLDELFQLSYYNTLLTQRQIDVYNAVVGGRVTQDGEKILGLNELINLYNQKKEKKDRVPKFKILYKQILSEREAISFLPQVFSSDQETLAAVKDFYNAVKVVVIDKIKDMLSNIDSYDMSHVFIKNDNMFLSEISQKLYSDWGYINKSIIAYYKSVNAQKGKESFEKYESRISK…
MG28-19		GGCTATAAGCCAAACAAATTTCTACTAAGTGTAGAT			MSNLGQFTGLYPLSKTLRFELKPIGKTQENIEKHGVLERDNERAIAYESVKKVIDEFHKSYIETKLSRLQLELSLLEEFYELYHHQIFDQNRKNKILNVQDSLRKQISDCFTKDDYYKRLFGKELIREDLTEFVNTPYYENVIRSVPGNEHLTDKEIKQIQENKQKEIDQFGAFTTYFVGYYDNRKNMYVPEDKATSIAHRMINENLPKFVDNMDVFEKISKSEVAANFETLYKAMESYLNVNSIEEMFKLDYYSMVLTQKQIDVYNSIIGGMVLEDGTKIKGLNEYVNLFNQQQKDKTRRLPKLKPLFKQILSERNAISWLPEEFENDNEMLQSIEKCYRELKTKVFDGENSLKTLLNNLEDYDLRHIYLPYDLQLTDIAQKHYGNWSLIKKALEDNL…
MG28-20		GGTGTAAAAGCATACAAAATATCTACTATTGTAGAT			MSNLNQFIGLYPLSKTLRFELKPIGKTKENIEKNGILERDTQRAVGYKVVKKVIDEYHKAFIERILNDFENKLGDDERNDWKNSLQEFYSLYLSPVSDNGRKDKLAKTQERLWKQIANAFKKDWQYNKLFADELIRKDLAEFVSTPFFENYIRSQKGNEDIPDSEVRAIQETITQDINCFRDFTTYFTGFNKNRENMYMADGKATSIAHRMINENLPKFIDNVEVFKKIADCDEIKIHFATLYKAMEQYLNVLTINEMFLLEYFPMVLTQKQIDVYNAVIGGLNEYINLYNQQQKDKSKRLPKLKPLFKQILSERNAISWLPDEFESDNEMLESIEKCYQDLTIQVFCGENSLKSLLINIRDYDLDHIYLPNDSSISTISQKLYGGWSIVGNAITEDIK…
MG28-22		GGCTATAAACCAAACAAATTTCTACTAAATGTAGAT			MSNLVQFTGLYPLSKTLRFELKPIGKTQENIEKHGVLERDNERAIAYESVKKVIDEFHKSYIETKLSRLQLDLSLLEEFYELYHHQIFDQNRKNKILNVQDSLRKQISDCFTKDDYYKRLFGKELIREDLTEFVNTPYYENVIRSVPGNEHLTDKEIKQIQENKQKEIDQFRDFTTYFVGYYDNRKNMYVPEDKATSIAHRMINENLPKFVDNMDVFEKISKSEVAANFETVYKAMESYLNVNSIEEMFKLDYYSMVLTQKQIDVNNSIIGGMVLEDGTKIKGLNEYVNHFNQQQKDKTCRLPKLKPLFKQILSERNAISWLPEEFENDNEMLQSIEKCYRELKTKVFDGENSLMTLLNNLEDYDLRHIYLPYDLQLTDIAQKHYGNWSLIKKALEDNL…
MG28-23		CGTGTTTAGATATACAGAATTTCTACTATTGTAGAT			MTMYTNFTRLYSLSKTLRFELKPIGKTKENIEKNGILKRDNERAVAYKAVKKVIDEYHKAFIEMMLNDFELQYEMLEEYNRLYQISNSSEPKKKEKLQKIQENLRKQISDRFTTSEQYKRLFGQELIKEDLSEFVNTSQFEHYIRTQKGNDLSDEEVRQIQKRTLEDIDQFKDFTTYFSGFHQNRKNMYVADDKATAIAHRVVMENLPKFIDNMNTFAEIAESDVAGHFADLYKEMEAYLNVNDIQEMFQLDYFSMVLTQKQIDVYNAIIGGKTLDDGTKIKGLNEYVNLYNQQQTRKEDRLPKLKPLFKQILSERNAISWLPEEFENDNEMLQSIEKCYQDLNAQVFGPLKDLLKNIKDSDLEHIYLPNDLQLTDISQKHFGSWAVINKAVEEDLKTA…
MG28-24		GTCTATAGAACCCTTTTAATTTCTACTATTGTAGAT			MTSFSKFCGLYPLSKTLRFELKPIGKTKENIEKNGILERDSERATAYKAVKKVIDEFHKSFIELQLNDFELEQSKLEEFYHLYHLPTSDQKRKNDLPKVQESLRKLISERFTKNDYYKRLFGKELIREDLTDFVNTPYYENIIRNVPGNEQLSDEKVKQIQENTIREISQFNDFTTYFVGFYDNRKNMYVAEDKATAIAYRMINENLPKFIDNMDVFEKIAASDVAQHFGELYKEMEPYLNVSEIAEMFHLNYFSTVLTQTQIDVYNAIIGGKTLDDGTKIQGLNEYVNLYNQQQKDKSKRLPKLKPLFKQILSERNAISWLPDEFKNDNEMLQSIEKCYQDLKEQVFGALKQLLTTIKDYNLQHIYLPNDLQLTDISQKQYGSWSVIKNAIIEDLKKT…
MG28-25		ATAAGATTTAATATCTACTATTGTAGAT			MVKYSDFTGLYPLSKTLRFELKPIGKTKENIERNGILERDNKRAVGYKAVKKVIDEYHKAFIDMMLDDFKLNLTDKGKLDSLEEFYAIYHLSSNDTLRKVNITKVQDSLRKQISDRFTKSEQYKRLFGKELIREDLIEFVQTPQYNAFIRAQQGNDNLSDNDIQQIKEEIIQDISRFKDFTTYFIGFYENRRNMYVADDKATSIGHRMITENLPKFVDNIDVFEKIAASDVASSFKVLYKDMEPYLNVNSLDEMFRLDYYSMVLTQKQIDVYNAIIGGMVLDDGTKIKGLNEYVNLYNQQQKDKANKLPKLKLLFKQILSERNAISWLPEEFESDNDMLKSISQCYQDLKSQVFEGEGSLRVLLQNLNDYDLEHIYLPDDLKLTDIAQKLYGNWSVVKR…
MG29-5		#N/A			MFETFTKHFSLSKTLRFELRPVFGGAEMKEDFESEFLRKTVERDERRAKEYKELKRVIDDYFRDYIDATLAIPNHPNGFMEADALKQAYECYRLFRSAKGNAYSKAKKEWNNIQKELRESVASLFKKSDYEVKGSFFKNVLMPHVEGDPKKTELIKSFDKFTTYFTGFNENRKNIFSKDDKATTIGYRLIHENLPKFFDNCILYERIRNKFDDLVLSSEDELTQALGVTGLDEIFRPEVFAHVLTQPHITAYNELLGGYVDDQKVKHQGLNEQINLYRQQKKLSNRQLPIFAPLFKQILAESQSQSFAPEPFENDKEMLTAINVFLYSVDKHIEQLEASVKELHADEIEHIYFKAQSLTQLSQELFGRYDVIQSALQGYTDHHRDLFRTKAQREKFLDK…
MG29-7		GTCTAAGACCGACCTTAAATTTCTACTGTTGTAGAT			MLNKFTNQYSLSKTLRFELKPVGETAGYLDDFKSQHLKEFVATDKQRADDYLIIKELIDDYHRAYIEEKLSAPVDPKTGELFLNSQDFEDAYSYYQQLKVDSKDPKHRETWEKTQAELRKKLVKAFVGKADLFGEKLIKQHLPEQLKKEGRWKENKKAVENFNKFTTYFSGFHENRKNMYTDKDQSTAIAFRLMNENLPRFFNNCDKYKKLKEKYPELLFENNKDILAKLGVDSLNDVFTPSFFINLFTQTGIDNYQLLLGGKSEDTGEKLKGLNEQINLFRQQKQKEAREQAQKENKKAKKITDLTGFTGLYKQILSDRQSASFILDEFENDRELLTKLNEFITLATKPEGTLEKLENALNHLNEIDPQKVFIKTAGLTDISQTLFHSYQIITTALHE…
MG31-5		ACTGATATAGAATTTCTACTGTTGTAGAT			MFMKAIDNFCGQKNGYSRSITLRNALVPVGRTEENIQKLKLLEKDLERSRAYVEVKKLIDGFHRVFIEEVLSKTDLEWGPLYDQFELFQNEKDKQKKNKIKKDLETLQAAMRKQIVKKFKEDERFDKLFKKELLSDFVPAVITADESGSISDKKAALDAFKGFATYFTGFHQNRQNMYSEEAQSTAISNRIVNENFPKFYANVKLFEYLQKEFPEIIKDTEKSLANFLHGKKLASVFSKEGFNAVLCQSGIDFYNTVIGGISGEAGDKKVQGLNEKINLASQQLPAEEKHKLKRKMTVLYKQILSDRAAASFIPEGFESSEQVYESLKQFKEQSLDKAVPLIRELVDTNDCDLNQIYVPAKEVTDFSLKLFANWSIVHDGMFLLEKDSVKKSLSEKQVE…
MG31-8		CGTTAAGACAAATACAAAATTTCTACTGTCGTAGAT			MKSIEQFCGQKNGYSRSITLRNRLIPVGKTEENLQKANMLEADFERAKAYAEVKNLIDDFHRSLIEDVLSNAKLDWKKLYVQFDLYQSEKDKLKKTKQKKDLQSVQGAMRKAIVKKFKDDERFSKLFKKDLLSDLLPSIIKNDESGTITDKNEALKVFKGFATYFSGFHQNRENLYSDEAKATAISNRIVNENFPKFHANVKVFEYLQKNFPKIISDTEESLKEFLNGKKLSEIFSPENFNAVLCQSGIDFYNTVIGGISDENKKQKIQGLNEKINLASQQLPPEEKSKLKKKMTVLYKQILSDKKTASFIPVGFEKSEEVYKSIKQFKEEYFDKAYKLIEKTFSAPDYDLSEIFVPAKELTAFSLAIFGNWSILNDGLFLLEKDKAKNELTEKQVENL…
MG31-9		GTTTCAAAGTGAACTAAAATTTCTACTGTTGTAGAT			MKTIDDFCGQKNGYSRSITLRNALIPIGKTEENIQKLKLLDKDVERSKAYVEVKKLIDDFHRTFIEEVLSKTKLEWGLLYKQFELYQNEKDKQKKNKIKKQLEQLQSGMRKDIVKQFKKDERFDKLFKKELLSDFVPTVIKNDESGTISDKQAALDAFKGFATYFTGFHQNRQNMYSEEAQSTAISNRIVNENFPKFYANVKLFEYLQKEFPEIIKETEDSLSNFLNGKRLAEIFSENGFNAVLSQNGIDFYNTVIGGISDEAGSKKLQGLNEKINLASQQLPKEEKYKLKRKMTVLYKQILSDRSTASFIPVGFETSEEVYESVKQFKEQNFDKVVSLVKKLSSKTDYDLNQIYVPAKEVTEFSLKLFGNWSILHDGLFLLEKDNAKKNFSEKQMETL…
MG31-10		GTTTGAACTTCATACTAAATTTCTACTGTTGTAGAT			MKTIENFCGQKNGYSRSITLRNRLIPIGKTEENIEKLQLLDNDIKRSKAYVEVKTMIDDFHRSFIEDVLSKAKLEWGPLYDLFDLFQNEKDKQKKSKIKKELETIQGVMRKQIVKKFKEDDRFDKLFKKELLTEFVPTVIKADESGTISDKRAALDVFKGFATYFTGFHQNRQNMYSEEAKATAISNRIVNENFPKFYANVKVFECLQKEYPEIITETEASLSEILNGKKLADIFSADGFNSVLSQSGIDFYNTIIGGIAGEAGTQKLQGVNEKINLARQQLPEEEKSKLKRKMTVLYKQILSDRSTASFIPVGFESSDEVYESVKQFKEDSLNKILSEIKTLFEKSDYDLSQIYVPAKEVTDFSLKLFGNWSILHDGLFLIEKDNAKKTFTEKQIENI…
MG31-11		GAATTTCTACTGTTGTAGAT			MKTIENFCGQKNGYSRSITLRNRLIPIGKTEENIEKLQLRDKDIKRSKAYVEVKTMIDDFHRAFIEEVLSKAKLEWGPLYDLFDLFQNEKDKQKKSKIKKELETIQGVMRKQIVKKFKDDDRFDKLFKKELLTEFVPTVIKADESGTISDKRAALDVFKGFATYFTGFHQNRQNMYSEEAKATAISNRIVNENFPKFYANVKVFECLQKEYPAIITETEEALSEILNGKKLADIFSADGFNSVLSQSGIDFYNTIIGGVAGEAGTQKLQGINEKINLARQQLPTEEKNKLKRKMSVLYKQILSDRSTASFIPIGFESSDEVYESVKQFKEQSLDNVISAAKELFEKSDYDLSQIYVPAKEVTDFSLKLFGNWSILHDGLFLIEKDNAKKSFTEKQIENL…
MG31-16		GTTTCAAACTGAATAAGAATTTCTACTGTTGTAGAT			MNVINKFCGQENGYSRSITLRNALIPIGKTEENIQKLKLLDKDIVRSKAYIEVKKLIDDFHRAFIEEVLSKIKLDWGPLFDQFELYQNERDKQKKNRIKNDLKKLQEGMRKDLVKKFKEDKRFDKLFKKELLSDFVPTVIKTDETGTISDKQAALDAFKGFATYFTGFHQNRQNMYSDEEQSTAISNRIVNENFPKFYANVKFFEYLQKDFPAIIKDTEESLAVFLKGKKLADIFSENGFNAVLSQSGIDFYNTVIGGISEEAGSKKIQGLNEKINLASQQLQAEEKHKLKKKMSVLYKQILSDRSTVSFIPVGFEASDEVYESVKQFKEQRLDKAISLVKKLTDKTDYDISQIYVPAKEVTEFSLKLFGNWSILYDGLFLLEKDGSKKNFTEKQVETL…
MG31-17		GTTTAGAACCCAAATAAAATTTCTACTGTTGTAGAT			MRTIDEFCGQKNGYSLSKTLRNKLIPVGKTEDKIKEYHLMENDYGRAEAYVEVKNLIDDFHRSFIAERLDKVSLDWTNLFNALNEYQKNQKDKLLKAKCKKVLEAQQKEMRKKIVQLFTGDKDNKDPVYEKLFKKELIEDLLPEAIKKDTSGIITQKEEALAKFHQFCTYFTNFHENRKTIYSAEDKSTAISNRIVNENFPKYVANIKVFEYLSKNFPKIIDDTENQLKNDLSGKKLKDIFTINGFNNVLSQKGIDFYNIIIGGIPEKEGIPRKQGINEAINLLRQGLPPERKNELKQRMTFLYKQILSDKEKVSFIPEVFNDSKEVYLAVQAFNAKCISSIIDKIADLYKQHNAYNLEKIFVPAKSLTAFSQSVYGNWSLLSECIFEKEKGEKTLSEK…
MG31-18		GTTTAGAACCCAAATAAAATTTCTACTGTTGTAGAT			MRTIDEFCGQKNGYSLSKTLRNKLIPVGKTEDKIKEYHLMENDYGRAEAYVEVKNLIDDFHRSFIAERLDKVSLDWTNLFNALNEYQKNQKDKLLKAKCKKVLEAQQKEMRKKIVQLFTGDKDNKDPVYEKLFKKELIEELLPEAIKEDTSGIITQKEEALAKFHQFCTYFTNFHENRKTIYSAEDKSTAISNRIVNENFPKYVANIKVFEYLSKNFPKIIDDTENQLKNDLSGKKLKDIFTVNGFNNVLSQKGIDFYNIIIGGIPEKEGIPRKQGINEAINLLRQGLPPERKNELKQRMTFLYKQILSDKEKVSFIPEVFNDSKEVYLAVQAFNAKCISSIIDKIADLYKQHNAYNLEKIFVPAKSLTAFSQSVYGNWSLLSECIFEKEKGEKTLSEK…
MG31-19		GTTTAGAACCCAAATAAAATTTCTACTGTTGTAGAT			MRTIDEFCGQKNGYSLSKTLRNKLIPVGKTEDKIKEYHLMENDYGRAEAYVEVKNLIDDFHRSFIAERLDKVSLDWTNLFNALNEYQKNQKDKLLKAKCKKVLEAQQKEMRKKIVQLFTGDKDNKDPVYEKLFKKELIEELLPEAIKKDTSGIITQKEEALAKFHQFCTYFTNFHENRKTIYSAEDKSTAISNRIVNENFPKYVANIKVFEYLSKNFPKIIDDTENQLKNDLSGKKLKDIFTVNGFNNVLSQKGIDFYNIIIGGIPEKEGIPRKQGINEAINLLRQGLPPERKNELKQRMTFLYKQILSDKEKVSFIPEVFNDSKEVYLAVQVFNAKCISSIIDKIADLYKQHNAYNLEKIFVPAKSLTAFSQSVYGNWSLLSECIFEKEKGEKTLSEK…
MG56-1		CTCAAATAGACCTATCAAATTTCTACTTTTGTAGAT			MDKITREDKAKYFINKNKTGVHLLERDKKRARVFSLFKKLVTALHAEYIDRVLSENDNTESLSDDFASLINKLVDYKNKKSRESDDLSDIEKNVNKLKKELASSINKVLKNKNNAIEIAIGERNITIDFNALTGAGDPGADKLVEAFREIPIEDLKKAEIFKHYIDEQDWDLEDISWGKEADALNPFSFFHKWKTYLRKFYQIRAKIYDTDGYDSDTENSGIVKGLAHQITTRILDDNAELFVQNYQKYLSQIAEKDYKAKLDEQLSKELSVNSDIFKPENFANVLSQSQIDIYNKAVGIANRFLNEKLQGSGKKPDFFKKLYKQILGKENKDENSDSKDEFLEFDTIDELQKFLLVANDYDGKPFLQYAVDLLDKDIFTGLLDKENKKLNFPETELGE…
MG60-8		CTCAAATAGACCTATCAAATTTCTACTTTTGTAGAT			MNKYQKTSAIRLALKVNENFESNLKNAIETYKKNTADPEELCSRLIEILKKVIELFDKEEVKKDEYKSLLYKLKLSPHIIGSEFGLFISGSGRADSLRLNSRKLKGFFSTLFKKTNESLISLEKQLTEKNTPNFSPKNTRKILDEIFKSSLDIEHELLKRKAPTLKEAIDLIQKQNYHSDDLVPQEFAELQKTLAKLSKILDKLKESLSIFHEVITASLNEHTLTRQTTLEEREKKIKEEEDKLTQKVWAGDLKDNLNYISRFVAGHKNAFKATMNYLGKSINDNFITVEEAGKWTKKFYKIIAEGYKTEIKGLKKEVDELAKQIIGSDLEEFVKSNKDKIRVNKIKIDQNIKNSAINIFKKYLPDLPSNIKDDFLIKFLRNRILKVLIDNLIGKENKK…
MG57-13		GTCTAAAAGGCTTAGACAATTTCTACTATTGTAGAT			MKTLNEFTGLYSLSKTLRFELKPVGKTEETFKQWLEEMQSNEIVVDNDGNLFLKDKKIKDAYLAIKPIMDKLHEQFIEMSLLSEKAKHIDFSEYFTKFRDKNVSSDLEKNLRSKIGDTYQVAGECISEEITNVCEKEFKTKKGKEYQCLTDAKMLDYLSTNVKDLAEQNGIDEQTLANHIKQFKGFWGYLDGYNQNRENYYVVDKEASTAVATRIVHENLPTFCSNILRFEKREDEYVGIYQYLKGINRERKIKNSKGEEVDVEAISENVFQIEHFNECLAQSQIEEYNRIIGNYNMLINLYNQARRDEKDFKKIEEFEKLYKQIGCGEKETMFETLQNESDVKNLLEKASKAGEAMFRTSNNSLEIKTMPDFITFLKKCDDWDGIYMSKTAISKISNL…
MG57-14		GGCTACAAGCCATATTAAATTTCTACTATTGTAGAT			MKTLTNLYQVSKTLRFELQPIGKTSETFKQWLEDMNMNELVVDNDGNLFAKDKNIKEAYLAIKPIMDRLHEQLIEMSLLSEEAKQIDFSDYFEAYKNKAVKAEMEKGLRKAFAKPFQFAGQCFIDMISNDPKVGIEIKTKKDKQYECLTDAKMYNYLLANVKDLAEQNGIAEQKLAKHIEQFKGFWGYLDGYNQNRENYYEVDKETSTAVATRIVHENLPTFCSNILRFEKRLEEYLSIYQYLKDNNRETKIKDSKGEEIDVEAISDDIFQIKHFNECLAQSQIEEYNRIVGNYNMLINIYNQLRRSEKDFKKVDEFETLYKQIGCGKKKSMFETLQGDSDVKELLRKASEAGKQMFKDATDTIEIKTLPDFIKFLKECDNWDGIYMSKTAIDKISSLY…
MG57-15		ACAAAATTTCTACTATTGTAGAT			MNDLKQFTGLYSLSKTLRFELKPVGKTKETFKRWLDELKNTELVVDDGGNLFLKDKQIKDAYLAIKPIMDKLHDQFIEMSLLSKEARNIDFSDYYTAFKDRSKGLNDIEKKLRENIGATYNVAGNYFSAEISKALGKEFKIKKDKSYECLTDAKMYYYLSANIKDLAEQNNIEEQALAQYIEKFKGFWGYLDGYNQNRENYYEFGNEASTAVATRIVHENLPTFCSNVFRFEKRKEEYLDIYQYLKDNNRETRIKDSQGKEVEVEAISEIVFQIKHFNECLAQSQIEEYNRIIGNYNMLINIYNQLRSSDKDFKRIDEFETLYKQIGCGERKAMFETLQDDSDVKNLLKRASDAGSEMFNTYSDSSEIKTVLDFIKFLRGCDNWDGIYMSKTAISKISN…
MG57-3		GTTTGAATTTCATACTAAATTTCTACTGTTGTAGAT			MKKKLDDFTNLYSLSKTLRFELKPEAETNKRFDDWIKELEANNETTVENLIAKDYKIFNAYKALKPILDSIHEEYITIALQSDTAKNIDFLTFYEAYSDKSKDTKNIESDLRNEIEKSFEVAEEDFFDAIKSVEPKVKKSTKASVLTDKYILSYIEKNMKNFVSNTLSEEELEKHLNAFKGFFTYFSGYNINRANYYDCKEEKNTAVATRIVNENLPIFCNNKIRFEKYRQQYSIIYSELKNLGVETKIVDNNGKLQESEPISDSVFDIKYFNYCLSQVEIEKYNQIIGNANFLINLFNQQKSKEQKFAKLPLFEKLRKQIGCGTRKNLFFALKKDKEPELTEKERNSEEILSVEKLLKITAEAGERIFNGHNNTEYSVKKLIDFLQTQTNWDGFYWSD…
MG57-7		CTCTAAATAACAAATAAAATTTCTACTATTGTAGAT			MEEKEKVQYSDFTNLYQLSKTLRFELKPIGKTKETFEGWLKENNSFNNEDNLFAQDKKIKDAYVVIKSIMDKLHEQFIEKSLTSEEAKNIDFSDFLDIYKYRGNDFPKDFEKKLREQIGNTYKVAGAYFSKEISEALNKEFKTKKPFECLTDAKMLNYLSANVKEIAEQNNIDQETLANHIEQFKGFWGYLSNYNKNRENYYTTDKEQSTAVATRIVHENLPTFCDNILRFEKSREGYLSICQYLKDNNREIKIKNAQGEETEAETITEAIFQIKHFNSCLAQSQIEEYNRIIGNYNFLINLYNQARREEKEFKKLDEFESLYKQIGCGEKKSLFESLHDDSDLKALLQKIKEAGDTFFKECCDETEISTVSAFIKFLKECDNWEGIYMSSAAVNKISN…
MG58-1		GTTTAGAAATTATATAAGATTTCTACTTTTGTAGAT			MVKEIFYLLFSKKMKSDFFSPFTNLYPIQKTLRRELKPLNENFQHDPALTALRNSEILQRDEQREKDYQAIKPLLDELHNQFITESLQSLEPQDRSDFVDFYQNYQKSKKNKANLSEKELKSLDEEFESRTKALRTAIGTSFSNTAELRKSNPDYVNEKGKPFLDQKSYKILTEAGVLWLLEKKYASDPEKLALIRRFGNFFTYFTGFNQNRENYYATDEKATAVAYRAINENLLTFANNCELFEKLSVLSLSEREKKIFNPDSYSEYLTQSGIDFYNEMFANIRSKANLYTQEHKTKLPQPKLLYKQIWSPRGNTIPFDLINKDEEFQKMLDTMIAETDQRIPEFKKLLEPIFEGKADLSQIFLSKTALNIISNRYFSSWHTLLEKGVELKLFKFKKN…
MG58-10		GTTTAGAAGTTATATAAGATTTCTACTTCTGTAGAT			MKSDLFSPFTNLYPIQKTLRRELKPLNENFQHDPALTALRNSEIPQRDEQREKDYQAIKPLLDELHNQFITKSLQSLEPQDRSDFILFYQTYQKKKKNKADLSEKELKSLDEEFKSRTKALRAAIGTSFSNTAELRKSNPDYTNGKGKSKKPKKSYKILTEAGVLWLLEKKYASDPEKLALIRRFGNFFTYFTGFNQNRENYYATDKKATAVAYRAINENLLTFANNRELFEKLAVLSLSELEKKIFNPDSYSEYLTQSGIDFYNEMLANIRSKANLYTQEHKTKLPQPKLLYKQIWSPRGNTIPFDLINNDEEFQEMLHMMITETDQRIPEFNKLLEQIFEEKTDLSQIFLSKTALNIISNRYFSSWHTLLEKGVELKLFKFKKNDEESFKLPAYLSL…
MG58-11		GTTTAGAAGTTATATAAGATTTCTACTTTTGTAGAT			MKSDLFSPFTNLYPIQKTLRRELKPLNESFEHDPSLSSLRNSDIPQRDEQREKDYQAIKPLLDELHNQFITESLQSLETQNRSDFVLFYQTYQKKKKNKAELSEKELKSLDEEFESRTKALRAAIGTSFSNTAELRKSNPDYVSEKGKPFLTQKSYKILTEAEVLWLLEKKYASDPEKLALICRFGNFFTYFTGFNQNRENYYATDEKATAVAYRAINENLLTFANNCEVFEKLAVLSLSELEKKVFNPDSYSEYLTQSGIDFYNEMLENIRSKANLYNQEHKTKLPQPKLLYKQIWSPRGNTIPFDLITSEAEFQKMLHMMIAETDQRIPEFKRLLAQIFEQKADLSQIFLSKTALNIISNRYFSSWHTLLEKGVELKLFKFKKNDEESFKLPAYLSL…
MG58-12		GTTTAGAAACTATATAAGATTTCTACTTTTGTAGAT			MLSFNWVLFFFFSKMSRSIFSPFTNLYPIQKTLRRELKPLNENFQHDPALSALRNSEIPQRDEQREKDYQAIKPLLDEFHNQFITESLHSLEPQDRSDFILFYQTYQKKKKNKAEISEKELKSLDEEFESRTKALRNAIGTSFSVTAELRKSNPDYVSEKGKPFLTQKSYKILTEAGVLWLLEKKYTSDPEKLALIRRFGNFFTYFTGFNQNRENYYATDEKSTAVAYRAINENLLTFANNCELFEKLSVLSLSELEKKTFNPDSYSEYLTQSGIVFYNEMLANIRSKANLYTQEHKAKLPQPKLLYKQIWSPRGDTIPFDLIASEAEFQETLHTMIRETDQRIPEFNKLLEQIFEEKVDLSQIFFSKTSLNIISNRYFSSWHTLLEKGVELKLFKFKK…
MG58-13		GTTTAGAAACTATATAAGATTTCTACTTTTGTAGAT			MSRSIFSPFTNLYPIQKTLRRELKPLNENFQHDPALSALRNSEIPQRDEQREKDYQAIKPLLDEFHNQFITESLHSLEPQDRSDFILFYQTYQKKKKNKAEISEKELKSLDEEFESRTKALRNAIGTSFSVTAELRKSNPDYVSEKGKPFLTQKSYKILTEAGVLWLLEKKYTSDPEKLALIRRFGNFFTYFTGFNQNRENYYATDEKSTAVAYRAINENLLTFANNCELFEKLSVLSLSELEKKTFNPDSYSEYLTQSGIVFYNEMLANIRSKANLYTQEHKAKLPQPKLLYKQIWSPRGDTIPFDLIASEAEFQETLHTMIRETDQRIPEFNKLLEQIFEEKVDLSQIFFSKTSLNIISNRYFSSWHTLLEKGVELKLFKFKKNDEESFKLPAYLSL…
MG58-2		ATCAATTACTAGTTTCCAATTTCTACTTTTGTAGAT			MYTDYIDKLVGGFMDNAFSKFTNQYSFSKTLRFELVPQGRTADFLNGELESDQDRAESYQLLKPHFDNFHDGFIEQSLKAYSDSENRFEQLGDLLQKQQKFDKNSSNYEKLEKDIIKLQKSIRTNLSRFFTGFAKKLNQDYGLGDKSIISNAGAMVDFAKILWKDQPEKLVLLSKFDKFSGYFTGYCQNRTNYYVGDDKSTAVSNRIVNQNFTKYTQNFIEINKDEFKSFLKWFNQEDRYIYNQSTKQSQLTHINPETFSFAHYTEHLNQSGIETYNFNIGDINYWINQFNQTKPPKKVKKLLNLYKQIGQIPVDKKELFKFYETDEDLATDLLVTIENLPKYTENANTLFRNLADEEFNLEEINISARGTNSLANKYLIGWESVRELVNSNKKHDSSN…
MG58-3		GTTTAGAACTTATATAAGATTTCTACTTTTGTAGAT			MFYLLFSKKMKSDFFAPFTNLYPIQKTLRRELKPLNENFQHDPALTALRNSEIPQRDQQREKDYQAIKPLLDELHNQFITESLQSLEPQDRSDFVDFYQNYQKSKKNKANLSEKELKNLDEEFESRTKALRTAIGTSFSNTAELRKSNPDYVNEKGKPFLDQKSYKILTEAGVLWLLEKKYASDPEKLALIRRFGNFFTYFTGFNQNRENYYATDEKSTAVAYRAINENLLTFANNCELFEKLSVLSLSEREKKIFNPDSYSEYLTQSGIDFYNEMLANIRSKANLYTQEHKTKLPQPKLLYKQIWSPRGNTIPFDLINNDEEFKKMLHTMIAETDQRIPEFNKLLESIFEENADLSQIFLSKTALNIISNRYFSSWHTLLEKGVELKLFKFKKNDEES…
MG58-4		GTTTAGAAGTTATATAAGATTTCTACTTTTGTAGAT			MKSDFFAPFTNLYPIQKTLRRELKPLNENFEHDPSLSSLRNSDIPQRDEQREKDYQAIKPLLDELHNEFITKSLQSLEPQDRSDFILFYQTYQKSKKNKANLSEKELKSLDEEFESRTKALRAAIGTSFSNTAELRKSNPEYTNEKGKPFLTQKSYKILTEAGVLWLLEKKYASDPESLALIRRFGNFFTYFTGFNQNRENYYATDEKATAVAYRAINENLLTFANNCEVFEKLAVLSLSELEKKVFNPDSYSEYLTQSGIDFYNEMLANIRSKANLYTQEHKTKLPQPKLLYKQIWSPRGNTIPFDLITSEAEFQKMLHTMIRETDQRIPEFKKLLAQIFEEKADLSQIFLSKTALNIISNRYFSSWHTLLEKGVELKLFKFKKNDEESFKLPAYLSL…
MG58-5		#N/A			MKSDFFAPFTNLYPIQKTLRRELKPLNENFEHDPSLSSLRNSEIPQRDEQREKDYQAIKPLLDELHNQFITESLQSLETQDRSDFVLFYQTYQKKKKNKADFSEKELKSLDEEFESRTKASRTAIGNSYAKLAELRKSNPDYVNEKGKPFLDQKSYKILTEAGVLWLLEKKYASDPEKLALIRRFGNFFTYFTGFNQNRENYYATDEKATAVAYRAINENLLTFANNCELFEKISVLSLSEREKKIFNPDSYSEYLTQSGIDFYNEMLANIRSKANLYTQEHKTKLPQPKLLYKQIWSPRGNTIPFDLINKDEEFQKMLHTMIAETDQRIPEFNKLLESIFEENADLSQIFLSKTSLNIISNRYFSSWHTLLEKGVELKLFKFKKNDEESFKLPAYLSL…
MG58-6		GTTTAGAAATTATATAAGATTTCTACTTTTGTAGAT			MKSDFFSPFTNLYPIQKTLRRELKPLNENFEYDPSLSLLRNSEIPQRDEQREKDYQAIKPLLDELHNQFIAESLQSLETQNRSDFVDFYQTYQKKKKNKVDLSEKELKMLNEEFESRTKALRTAIGNSYAKLAELRKSNPDYVNEKGKPFLTQKSYKILTEAGVLWLLEKKYASDPEKLALIRRFGNFFTYFTGFNQNRENYYATDEKATAVAYRAINENLLTFANNCELFEKLSVLSLSEREKKIFNPDSYSEYLTQSGIDFYNEMLANIRSKANLYTQEYKTKLPQPKLLYKQIWSPRGNTIPFDLINNDEEFKKMLHTMIAETDQRIPEFNKLLESIFEENADLSQIFLSKTSLNIISNRYFSSWHTLLEKGVELKLFKFKKNDEESFKLPAYLSL…
MG58-7		GTTTAGAACTTATATAAGATTTCTACTTTTGTAGAT			MKSDFFSPFTNLYPIQKTLRRELKPLNENFQHDPALTALRNSEILQRDEQREKDYQAIKPLLDELHNQFITESLQSLEPQDRSDFVDFYQNYQKSKKNKANLSEKELKSLDEEFESRTKALRTAIGTSFSNTAELRKSNPDYVNEKGKPFLTQKSYKILTEAGVLWLLEKKYASEPENLALIRRFGNFFTYFTGFNQNRENYYATDEKVTAVAYRAINENLLTFANNCELFEKLSVLSLSDLEKKIFNPDSYSEYLTQSGIDFYNEMLANIRSKANLYTQEHKTKLPQPKLLYKQIWSPRGNTIPFDLINKDEEFQKMLDTMIAETDQRIPEFKKLLVQIFEGKADLSQIFLSKTSLNTISNRYFSSWHTLLEKGVELKLFKFKKNDEESFKLPAYLSL…
MG58-8		#N/A			MKSDLFSPFTNLYPIQKTLRRELKPLNENFQHDLALSALRNSEIPQRDQQREKDYQAIKPLLDELHNQFITESLQSLEPQHRSDFVLFYQTYQKKKKNKADLPEKELKSLDEEFESRTKALRAAIGTSFSATAELRKSNPDYVNEKGKPFLDQKSYKILTESGVLWLLEKKYTSDPEKLALIRRFGNFFTYFTGFNQNRENYYATDEKSTAVAYRAINENLLTFANNCELFEKLAVLSLSELEKKVFNPDFYSEYLTQSGVDFYNEMLGNIRSKANLYTQEHKTKLPQPKLLYKQIWSPRGNTIPFDLINNDEEFKKMLHMMIAETDQRIPEFNRLLEPIFEGKADLSQVFLSKTSLNIISNRYFSSWHTLLEKGVELKLFKFKKNDEESFKLPAYLSL…
MG58-9		#N/A			MKSDLFSPFTNLYPIQKTLRRELKPLNENFQHDPALSALRNSEIPQRDQQREKDYQAIKPLLDELHNQFITESLQSLEPQDRSDFVLFYQTYQKKKKNKADLSEKDLKTLDEEFESRTKALRNAIGASFSVTAELRKSNPDYVNEKGKPFLDQKSYKILTESGVLWLLEKKYASDPEKLALIRRFGNFFTYFTGFNQNRENYYATDEKSTAVAYRAINENLLTFANNCELFEKLSMLSLSELEKKVFNPDSYSEYLAQSGIDFYNEMFANIRSKANLYTQEHKTKLPQPKLLYKQIWSPRGNTIPFDLITSEAEFQEMLHTMIRETDQRLPEFNKLLAQIFEEKADLSQIFLSKTALNIISNRYFSSWHTLLEKGVELKLFKFKKNDEESFKLPAYLSL…
MG59-1		GTCAAACACTCCGCCACAATTTCTACTGTCGTAGAT			MNLDSFTRKYKLAKTLRFELRPVGRTLETFKEQFFEGDKRRAEDYPIVKELLDGEHKALLERALSNPPSDLDWTALAQAHEDYRTSDKSKEAKDALAAKQAEFRKKIVALFKKDDAFSNLTAPTPKDIFAAMRQRYEDAGEEVPEALVTFSRFAGFFKGYQENRRNIYSDEAQATSAANRAVNENFPKFLEDVRIFRHIADAYPAILSGAEKELAPLLKGRTLASLFDPAAYGSFLSQSNIDFFNSVLGGFVPEEGEKTRGINEFVNLYRQQHEDARTDRSLSALHSLYKQILSDRETRSLVPRALETDEDVLVSLRAMLEERLLGLATESGRVNVLDDLQALLSKIPAADDIWIDGAEISRVSMNLLGSWNALGSLMESAAEVRFASESTEKKRLSAI…
MG59-2		AGGGCCCCTCATAAATTTCTACTGTTGTAGAT			MTAMTDFTKLYNLSHTLTFELHPIGKTAEKLQESGLLNQDFKRSQDYAEVKSVLDEIHKKFLQEVLSDCDLSWQELADALKIFRINKDRRALEGIQKKYRKSLADKFSKNKFFKILTEATPSKLFRYLLDQPDMVERKVETFGKFACYFKGYQENRKNIYSAEEQQTAAAYRAVNVNFQKYLRVVELYGDFVKNFPELTEDIKQRTAELTKEDLSQVLQIENYNKFIAQSGIEYLNSLIAQINLSVNWYRQAHNVRLSFAPLLFKQILSDREQAFVVERIEKDDDLYEKLKAFCEQHICSVEIRGETGDLFSRLKGLFATLNDDSDLYVDAASLSGIGNVLTGNWSCFRDAMDAYANETLKSKILREKYCKQPVYSFSEIKSWRIVRTDDDGNTTPVRL…
MG59-3		GTTTCCCCACGTGGTTAAATTTCTACTTTTGTAGAT			MKHHHALFAPISDSSGSAEAAPKSIRDFTGLFAVSETLQFELRPLDADFKPKSPELALADMDKYLEKDRERAGQYSNLKLILDEEHKKLIERVFSDVSASIRRLPASASGRKLLNDAGTGICWSKLAEAERQESFEKVQESFRKLIAELLNTDEKKKSLLEATPSKYIKGMLSSPDLSDSDRKTLSAFEKFACYLKGFQENRANLYSDEAKITAISNRIVNQNFPKFLIGCQIMKHIGEQYPEIIQSAERNLASILHGLSLKDVFRPDAFDRCLSQSGIDAYNNLLGGFTADGGAQKIQGINETINLYRQQHPDVVKKDKLFAPLPSLFKQILSERSSISYIPEMFDSDHAVCETIRTFLAEADLAKALQSITDLLSSIAPDDSGVFVTANELNWISNK…
MG59-4		CACGTGGTTTAATTTCTACTTTTGTAGAT			MKHHHALFAPNSDSSGSAEAAPKSIRDFTGLFAVSETLQFELRPLDADFNPKSPELALADMEKYLEKDRERAAQYSNLKSILDEEHKKLIERVFSDVSASIRRLPASAPGRKLLNETGTGILWSKLVEAEGQESFEKVQESFRKLIAELLNTDEKKKSLLEATPSKYIKDMLSSPDLADSDRKTLSAFEKFACYLKGFQENRTNLYSAEAKITAISNRIVNQNFPKFLIGCRIMAHIWKQYPEIIQSAEKNLASILHGRSLHDVFRPDGFDRCLSQSGIDAYNNLLGGFTAEGGAQKIQGINETINLYHQQHPEEVKKDKMFAQLPSLFKQILSERSTISYIPEMFDSDHAVCEAIRTFLAEADLTQTMQTISDLLNSITPADSGIFVAANELNWISSK…
MG59-5		AAATCTCTACTGTCGTAGAG			MNNSFTHQYSISKTLSFELRPIGRTEETVRSIFLPQDEKRAKDYFEVKELLDAEHKAFLNHALQNVPNLDWEDLENAHEAYRKSEKSAKDKKVLEEVQGKFRKEIARAFKADGERYAEITATTPSRIFARLIEQHENANEKIPDSLLSFVNFGGYFIWFQNNRKNIYSEEAQSTSAANRAINENFPRFLHDVKTFLHLVENYPSIIKDAENELLELLNGETFACLFDVSSYGRFLPQDGIDLFNQILGGYTKNDGTKIRGLNEFVNLYRQQHKEVQNDKGLLPLIPFYKQILSDRTTLSNRIKPFENDSEVIEILKYMLTDGLAFETESGRIKIGDALKKLFACISNSEGIWIDRRQLSNLSKMMFDSWGTIKTIMESEAVKMFSNEKTEKKKQSAIDK…
MG59-6		AATTTCTACTGTTGTAGAT			MTKMTDFTKLYQLSHTLKFELRPIGKTSENLQNSGLLEEDFKRSQDYVEVKLVLDEVHKKFLQDVLSDCDLSWQELADALKIFQVNKDRKVLEDVQKKYRKLLVDRFNKNKFFKTLTEATPSKLFKSLLAEPDMAERKVETFKRFACYFKGYQETRKNIYSAEAQQTAAAYRAVNENFVKYLRVVELYENFRKNFPELAEEIGRRTAELTDGELSQILRIENYNRFIAQSGIEYLNSLIAQINSAVNLYRQAHNVKLSFVPLLFKQILSDREQAFSLERIEKDADLDEKLRAFCERHIGNVEIRGETGDLFSRLKVLLTTLNDDCELYIDAASLSAIGNALTGNWSCFRDAMAAYANETLKNKSLREKYCKQPVYSFSEIKSWRVVRTDDDGNVQPVCL…
MG59-7		GTTTTGCAATCTTCCCTAATTTCTACTGTTGTAGAT			MTKMTDFTKLYQLSHTLKFELRPIGKTSENLQNSGLLEEDFKRSQDYVEVKSVLDEVHKKFLQDVLSDCDLSWQELADALKIFQVNKDRKVLEDVQKKYRKLLADRFNKNKFFKTLTEATPSKLFKSLLAEPDMAERKVETFKRFACYFKGYQETRKNIYSAEAQQTAAAYRAVNENFVKYLRVVELYENFRKNFPELAEEIGRRTAELTDGELSQILRIENYNRFIAQSGIEYLNSLIAQINSAVNLYRQAHNVKLSFVPLLFKQILSDREQVFTLERIEKDADLDEKLRAFCEQHIGNVEIRGETGDLFSRLKVLLTTLNDDCELCIDAASLSAIGNALSGNWSCFRDAMTAYANETLKNKSLREKYCKQPVYSFSEIKSWRVVRTDDDGNVQPVCL…
MG59-8		CTTTTGCAATCTTCCCTAATTTCTACTGTTGTAGAT			MTKMTDFTKLYQLSHTLKFELRPIGKTSENLQNSGLLEEDFKRSQDYVEVKSVLDEVHKKFLQDVLSDCDLSWQELADALKIFQVNKDRKVLEDVQKKYRKLLADRFNKNKFFKTLTEATPSKLFKSLLAEPDMAERKVETFKRFACYFKGYQETRKNIYSAEAQQTAAAYRAVNENFVKYLRVVELYENFRKNFPELAEEIGRRTAELTDGELSQILRIENYNRFIAQSGIEYLNSLIAQINSAVNLYRQAHNVKLSFVPLLFKQILSDREQVFTLERIEKDADLDEKLRAFCERHIGNVEIRGETGDLFSRLKVLLTTLNDDCELYIDAASLSAIGNALTGNWSCFRDAMAAYANETLKNKSLREKYCKQPVYSFSEIKSWRVVRTDDDGNVQPVCL…
MG59-9		GTTTTGCAATCTTCCCTAATTTCTACTGTTGTAGAT			MTKMTDFTKLYQLSHTLKFELRPIGKTSENLQNSGLLEEDFKRSQDYVEVKSVLDEVHKKFLQDVLSDCDLSWQELADALKIFQVNKDRKVLEDVQKKYRKLLADRFNKNKFFKTLTEATPSKLFKSLLAEPDMAERKVETFKRFACYFKGYQETRKNIYSAEAQQTAAAYRAVNENFVKYLRVVELYENFRKNFPELAEEIGRRTAELTDGELSQILRIENYNRFIAQSGIEYLNSLIAQINSAVNLYRQAHNVKLSFVPLLFKQILSDREQVFTLERIEKDADLDEKLRAFCEQHIGNVEIRGETGDLFSRLKVLLTTLNDDCELCIDAASLSAIGNALSGNWSCFRDAMTAYANETLKNKSLREKYCKQPVYSFSEIKSWRVVRTDDDGNVQPVCL…
MG60-1		GTTTAGAAATTATATAAGATTTCTACTTTTGTAGAT			MVNLESFKNLYEVRKTVRFELKPYKKTREILKDNNYQSLDSYIKHIKDEFEDGFDWNDFCLKYEDFLKESKKYYFLLQINAEIQKRNETTKKNIYFDFKKSKGIFKNIPSLKKIQFELKSKLLEIQDEYQNYFNFFDQLQDKQHKNEKKSDISIHLRKIAYLNRNLFTIFNFFDIYKTHKEILDEYKEIIDYDFEKLNNSIIASHENEISGACFKFTFNKFALFRREASPLKENFEANKQVLQKAVATMVENGEIVNDNTIAGINTNQIHSLTLQKKNCYSLKFEEEITLQGRLEKFNFNRNLDEVISELDDINGQLLNQYIQNFVNGYKNDENVLEVSFYTDHEGNKIFDKSKKYDSYENGQKKEKFYPSLVKLDLEQFVEAQKRNQIKIQPGQTLKY…
MG60-2		#N/A			LVKESKNNKNIKLFNLAYEWPLLNFVNENYRISNLEKKYLNLVQKLLIDLKDKDYKIWKNHKTWKYNLKNLSFLWDNFGLWDNSENKKIKNLEDLKIYFNDSWYKVIQKDVDLEKILKQVKAWELEIFQIKSKDMPFHKDFINDKNCWIIEEAKNEKSDGFKKDLNTLYFEQFFQDIAEWNKKTRIGADFKIRWINSSENNDYGSFWGKEKNQLRHLSNKENIEKFQNRFKRDRYSIEFSINLNATNHLTEEDFNTELSNKLKEKRETWSLRILSLDHGESSFLTYKIFEFSGENLEDIQIINTWWNFDNFQQEWNWPNRLQKNIQIDEKLVSYEGQEILDNYITKYHLMIQDQKRERQVEEAIKHFAKKSISKIKEIISADTVDKNKEWVSDMTKENV…
MG60-3		GTTTAAACATAGTATCTAATTTCTACTTTGGTAGAT			MEDLKNLFEVKKTVRFELKPYIETRKYLKWNNDYSTLNSYISHIKMEEFEKWFDWNEFCKSQYSDFLDKTEYISEFLEEVINELNKKNNDKKRKSIQFNFKWFKWVFKNIPSLKNIESFPRLKEKIEEMTESYKSSITFFDFKKDNDDKQSNQKQSDVSKELRKLAYLNRNFLTIFKYLWSNNGNETDEGILKKYEEVKNKLWENFKKLNSSIIASHQNETSGACIWKYTLNKYSLFRRETRKLKEKSRKSKKAIDKDVDFIIKNWIYDDKWFEIKLKKEDITNITLKTDFSDNFEKHIESLWLQYKLENFNFNRSLDEVIEELDLINAQLLNTYITYFKEEYEEFWESLLDIEFQTEFKIDNEWNNKPFNIYNNKSKPPKIRKLWYFSNEEGKYITLN…
MG60-4		#N/A			MLQFADLKKKQITICQKLIPIGKTRENIDTFNAMANDEYVSDNKNEIKKLIKEMARFEIDEKLSNIKGSLDFTNLFTLMNKVDESENKEEILQELFFERAALAKTISSELNFKYTSAKTITEKLPKFISNNYDGDEKEKYLELVDKVKSRQAMFNRFEESIDFIAGELIKKNTLVYRLLVENSQIFLSNYKRIKEQDISSIITNLDVDDSIKTVLQNQCISFTPDNYNELLTQAKIDKYNYCISMINSELNVFCSVNKLSYSSYELKKLYKMILCEKDLLFEKINKFTDDEQVIDTYNDFITNVNDSNLFEKINSSAMDYDNIYIRPNFINAYSNITYGKWNIVSDCIKAHVEDLRLAGKNKITYEKYVENISIVKIDTIVNDYSSELGVKVNGRDYIE…
MG60-5		#N/A			MLQFADLKKKQITICQKLIPIGKTRENIDTFNAMANDEYVSDNKNEIKKLIKEMARFEIDEKLSNIKGSLDFTNLFTLMNKVDESENKEEILQELFFERAALAKTISSELNFKYTSAKTITEKLPKFISNNYDGDEKEKYLELVDKVKSRQAMFNRFEESIDFIAGELIKKSTLGYRLLVENSQIFLSNYKRIKEQDILSIMTNLDVDDSIKTVLQNQCISLTPDNYNELLTQAEIDKYNYCISMINSELNVFCSVNKLSYSSYELKKLYKMILCEKDLLFEKINKFTDDEQVIDTYNDFITNVNDSNLFEKINSSAMDYDNIYIRPNFINAYSNITYVKWNIVSDCIKAHVEDLRLAGKNKITYEKYVENISIVKIDTIVNDYSSELGVKVNGRDYIE…
MG60-6		GTTGAAAGAATAAATAAAGTACCTGCTGTTGCAGGC			MNNLVKEQMAGLNKKTLTICQKLIPVGKTRENIDRFKAMEEDEFIKANREKVNVLIKKAAFEKIDNDLGSISKDIDFSDMFDLMGKYLECEGEGIEEISDKLFAERINLSTKLTSVFDFKFEGKDTIKVLLPEYLEKHDMDNKEELLELVEKVKSRQSMFNRYEGHIDSMLENVHKKGKFVYRILYENAIIFYNNIKKIKAFDYESVILNLEDEKNIKNNFLTKGFDSYNGFIRQSQINVYNYCVGAINYELNNYCQKNKLNYDKLELKKLNKMPLAETESFFEKIPTFDKDSDVIDAYNSVVCNINKEKITLDDKKAKSDEIIIKGSSIAKYSYNVYGNWKIVRDCLQLHCSDMVTAAKLKKSEKTLYDEYVNEGISVNLIHNIVTEYAPDLNISCTE…
MG60-7		GTTTAGAAGTTATATAAGATTTCTACTTTTGTAGAT			VKDSEIWYAIKIVSKLIIDNDFIKKDTELHNRLSQINRYNPNFWNFFELNTLNPFTVNRWKISEIINSYEISLNQYKETLVNLNKEAYTIANAILSDRYFENCRNQKESDGTVRYLFHIFSNCKNSSEKNVWQINHLILLVNKYESLKNGKKKYTNDEIELKIKRLNKELRQLAKVRSELLWYQIHLIDNFQTEKFSFLIQSWKYYFVWMKKMWWENNLSQFQEFIDGLESGDDKLLYLDSMTWGGFKRLFLSKQSDVVFTDGIRIKDLNRTILAKEEEILQLKKWIIEKIEKDINIYISKVTNDIFNEINSKEKIKFIEYLSQKWKKVDNLFKLWKKNRKQLIYGKELKEFGNSLYNFDSIKEQFNLDKLEKEYSDLVQKLLIKIKDKKYEIWKNNFK…
MG61-1		GGTATATACCATCAATAAATACCTGCTATTGCAGGC			MDYAKFTKQGKLIKGIKLELVPQGNTRDAISEYKIVEADQQLADMVKEVVMAGNEFYKDFIKQIVRHMDGADWQAYGEAVENKTADQKAYDEAVKSISASIKNAILDTAELYGGKKTLFAKDFITIVLRKYVETAENFPYNRERVLTCIDVLSDKNALFKTPYVKWEHIIFGESKGSIAERMLSNFDIFYDNRNKYAALKEATAITDFDDFFTDYASYTRYVGQGGIELYNSAIRGIYSESGAKISEGINEYINKLKMKHPELHVNMLKKLQKQILSNSEPLFKVATIQNAEELKGIMNKVKVAEESVLSSAKELLVHMETSDLHDLYISGQRLYFVCQKVAKDGEILEELIFNDECSRVEKLTEKKKEEIRGAIVKQDYNFAYIDSLLSEYAEKTVKM…
MG61-10		AGTTATAAGGAACAATAAATGCCTGCTGCTGCAGGC			MDFTKFQKLNSIIKTCSFEMIPIGKTRETMEKHNVIEEDAERKSNAELTKEVSDSFIREFIADYKEDMDWKDLYDAYGEDRARFTDIMNQKAEKLAKRFSDSFNEYINTFLKANGINDKKSKWSDSGYVDVVLPLYVSIHPDFSNDKYERAVASLLHCSNSLFKKYTTSYARIIAGTKKGSFADRSMENFQTACANSVMFDLISRNLSSVGSHDAFKEVFADAPLNMNEYLSQKGISRYNEFVGDSFDESGQVIRYGVNHYINEWNQTHPDERMPKMHKLKKQILSIVEPSFRIRTINDETELFGTFDNIRTAEQRYAGMLESILENMNTADIYDKSGILVTSAERDSLANAITGEWSYFRRQIKEEEENRIREEYLQKKNRVKTKLTQKDNKQIEDAL…
MG61-11		AGTTATAAGGAACAATAAATGCCTGCTGCTGCAGGC			MDFTKFQKLNSIIKTCSFEMIPIGKTRETMEKHNVIEEDAERKSNAELTKEVSDSFIREFIADYKEDMDWKDLYDAYGEDRARFTDIMNQKAEKLAKRFSDSFNEYINTFLKANGINDKKSKWSDSGYVDVVLPLYVSIHPDFSNDKYERAVASLLHCSNSLFKKYTTSYARIIAGTKKGSFADRSMENFQTACANSVMFDLISRNLSSVGSHDAFKEVFADAPLNMNEYLSQKGISRYNEFVGDSFDESGQVIRYGVNHYINEWNQTHPDERMPKMHKLKKQILSIVEPSFRIRTINDETELFGTFDNIRTAEQRYAGMLESILENMNTADIYDKSGILVTSAERDSLANAITGEWSYFRRQIKEEEENRIREEYLQKKNRVKTKLTQKDNKQIEDAL…
MG61-12		GTTATAAAGAACAAATAAATGCCTGCTGTTGCAGG			MDFTKFQKLNSIIKTCSFEMIPIGKTRETMEKHNVIEEDAERKSNAELTKEVSDSFIREFIADYKEDMDWKDLYDAYGEDRARFTDIMNQKAEKLAKRFSDSFNEYINTFLKANGINDKKSKWSDSGYVDVVLPLYVSIHPDFSNDKYERAVASLLHCSNSLFKKYTTSYARIIAGTKKGSFADRSMENFQTACANSVMFDLISRNLSSVGSHDAFKEVFADAPLNMNEYLSQKGISRYNEFVGDSFDESGQVIRYGVNHYINEWNQTHPDERMPKMHKLKKQILSIVEPSFRIRTINDETELFGTFDNIRTAEQRYAGMLESILENMNTADIYDKSGILVTSAERDSLANAITGEWSYFRRQIKEEEENRIREEYLQKKNRVKTKLTQKDNKQIEDAL…
MG61-13		AGTTATAAGGAACAATAAATGCCTGCTGCTGCAGGC			MDFTKFQKLNSIIKTCSFEMIPIGKTRETMEKHNVIEEDAERKSNAELTKEVSDSFIREFIADYKEDMDWKDLYDAYGEDRARFTDIMNQKAEKLAKRFSDSFNEYINTFLKANGINDKKSKWSDSGYVDVVLPLYVSIHPDFSNDKYERAVASLLHCSNSLFKKYTTSYARIIAGTKKGSFADRSMENFQTACANSVMFDLISRNLSSVGSHDAFKEVFADAPLNMNEYLSQKGISRYNEFVGDSFDESGQVIRYGVNHYINEWNQTHPDERMPKMHKLKKQILSIVEPSFRIRTINDETELFGTFDNIRTAEQRYAGMLESILENMNTADIYDKSGILVTSAERDSLANAITGEWSYFRRQIKEEEENRIREEYLQKKNRVKTKLTQKDNKQIEDAL…
MG61-14		AGTTATAAGGAACAATAAATGCCTGCTGCTGCAGGC			MDFTKFQKLNSSIKTCSFEMIPIGKTRETMEKHNVIEEDAERKSNAELTKEVSDSFIREFIADYKEDMDWKDLYDAYGEDRARFTDIMNQKAEKLAKRFSDSFNEYINTFLKANGINDKKSKWSDSGYVDVVLPLYVSIHPDFSNDKYERAVASLLHCSNSLFKKYTTSYARIIAGTKKGSFADRSMENFQTACANSVMFDLISRNLSSVGSHDAFKEVFADAPLNMNEYLSQKGISRYNEFVGDSFDESGQVIRYGVNHYINEWNQTHPDERMPKMHKLKKQILSIVEPSFRIRTINDETELFGTFDNIRTAEQRYAGMLESILENMNTADIYDKSGILVTSAERDSLANAITGEWSYFRRQIKEEEENRIREEYLQKKNRVKTKLTQKDNKQIEDAL…
MG61-15		AGTTATAAGGAACAATAAATGCCTGCTGCTGCAGGC			MLGSDFGTIEEKLLDEYIRNKSKKESAYAQLVKTDFYDKKTIPAGDDVQRIQQYLDKVLSLTHIVRGLCADSQDPRTDFVFSDDVSSLEDDRVQIISCYNLIRNFVTKKREKTAKEKQIQLCFGRPAHFEQVWNNKQEGKFGNVDAALLEYAGKYYYMVPAAKNEAKLNFPVTDEPQMGECYNYLATKKAIGFAKAFAKFYIKSPEAMEGFEKTEEPFEISVGNDTMIISRKVYEDYEAKTFRESEEAKNKLIDCAKEFLSKNLSYCIYDWSVLKEANDYVNYGEFCNEVDSIAFRVINRYVSKKLVDDAVERGNLYMFEISSLDMYKDSSRMKNIMALRFNQIMNGMFTGDKSIIINNAPQIRYRPVVIEKKDVHPVGSRLVNKNTTDGRTIPGDVYL…
MG61-16		GTTAAAAGGATCAAATAAATACCTGCTGTTGCAGGC			MDFTKFQKLNSIIKTCSFEMIPIGKTRETMEKHNVIEEDAERKSNAELTKEVSDSFIREFIADYKEDMDWKDLYDAYGEDRARFTDIMNQKAEKLAKRFSDSFNEYINTFLKANGIKDKKSKWSDSGYVDVVLPLYVSIHPDFSNDKYERAVASLLHCSNSLFKKYTTSYARIIAGTKKGSFADRSMENFQTACANSVMFDLISINLSNVGSHDAFKEVFADAPLNMNEYLSQKGISRYNEFVGDSFDESGQVIRYGVNHYINEWNQTHPDERMPKMHKLKKQILSIVEPSFRIRTINDETELFGTFDNIRTAEQRYAGMLESILENMNTADIYDKSGILVTSAERDSLANAITGEWSYFRRQIKEEEENRIREEYLQKKNRVKTKLTQKDNKQIEDAL…
MG61-17		GGTTATAAGGAAGCAATAAATGCCTGCTGATGCAGG			MDFTKFQKLNSIIKTCSFEMIPIGKTRETMEKHNVIEEDAERKSNAELTKEVSDSFIREFIADYKEDMDWKDLYDAYGEDRARFTDIMNQKAEKLAKRFSDSFNEYINTFLKANGINDKKSKWSDSGYVDVVLPLYVSIHPDFSNDKYERAVASLLHCSNSLFKKYTTSYARIIAGTKKGSFADRSMENFQTACANSVMFDLISRNLSSVGSHDAFKEVFADAPLNMNEYLSQKGISRYNEFVGDSFDESGQVIRYGVNHYINEWNQTHPDERMPKMHKLKKQILSIVEPSFRIRTINDETELFGTFDNIRTAEQRYAGMLESILENMNTADIYDKSGILVTSAERDSLANAITGEWSYFRRQIKEEEENRIREEYLQKKNRVKTKLTQKDNKQIEDAL…
MG61-2		ATTATAAGGATAATAGAAATACCTGCTGGTGCAGG			MELNKFCRLNQSIKTCSLELVPIGRTRETIEKHNVIEEDSKRKENAVLAKEVSDSFIREFIADYKGDFDWSELVACFGKHEEYAGIKEKMEEKIAREFSDAFNGYISKFLKANGVGKADNKTKWSDASYIDVVLPLYASLHPDYDNPKYKEAIASICHCSSTIFKRYITAYEKIINGTKKGSFAERVMDNFQIICTNRLMCEIVFSKIKKADDFRLFLDAPESMNEYLSQKGIDQYNETIGDSFSEKGEILRYGLNHYINEWNQKNPDSRMPKLQKLKKQILSVAEPAFRIDVIDNEKELQETIKNIRAAEVRYSGKLKDILENLNYTNTYIHDGVLVKAAGRENLAKMITGEWNFFREQIREREERRIRDEYLQKKNRIKTKLTKKDEKQIEDTVSKG…
MG61-3		GTTATAAAGAACAAATAAATGCCTGCTGTTGCAGG			MDFTKFQKLNSIIKTCSFEMIPIGKTRETMEKHNVIEEDAERKSNAELTKEVSDSFIREFIADYKEDMDWKDLYDAYGEDRARFTDIMNQKAEKLAKRFSDSFNEYINTFLKANGINDKKSKWSDSGYVDVVLPLYVSIHPDFSNDKYERAVASLLHCSNSLFKKYTTSYARIIAGTKKGSFADRSMENFQTACANSVMFDLISRNLSSVGSHDAFKEVFADAPLNMNEYLSQKGISRYNEFVGDSFDESGQVIRYGVNHYINEWNQTHPDERMPKMHKLKKQILSIVEPSFRIRTINDETELFGTFDNIRTAEQRYAGMLESILENMNTADIYDKSGILVTSAERDSLANAITGEWSYFRRQIKEEEENRIREEYLQKKNRVKTKLTQKDNKQIEDAL…
MG61-4		AGTTATAAGGAACAATAAATGCCTGCTGCTGCAGGC			MDFTKFQKLNSIIKTCSFEMIPIGKTRETMEKHNVIEEDAERKSNAELTKEASDSFIREFIADYKEDMDWKDLYDAYGEDRARFTDIMNQKAEKLAKRFSDSFNEYINTFLKANGINDKKSKWSDSGYVDVVLPLYVSIHPDFSNDKYERAVASLLHCSNSLFKKYTTSYARIIAGTKKGSFADRSMENFQTACANSVMFDLISRNLSSVGSHDAFKEVFADAPLNMNEYLSQKGISRYNEFVGDSFDESGQVIRYGVNHYINEWNQTHPDERMPKMHKLKKQILSIVEPSFRIRTINDETELFGTFDNIRTAEQRYAGMLESILENMNTADIYDKSGILVTSAERDSLANAITGEWSYFRRQIKEEEENRIREEYLQKKNRVKTKLTQKDNKQIEDAL…
MG61-5		GTTAAAAGGATCAAATAAATACCTGCTGTTGCAGGC			MDFTKFQKLNSIIKTCSFEMIPIGKTRETMEKHNVIEEDAERKSNAELTKEVSDSFIREFIADYKEDMDWKDLYDAYGEDRARFTDIMNQKAEKLAKRFSDSFNEYINTFLKANGIKDKKSKWSDSGYVDVVLPLYVSIHPDFSNDKYERAVASLLHCSNSLFKKYTTSYARIIAGTKKGSFADRSMENFQTACANSVMFDLISINLSNVGSHDAFKEVFADAPLNMNEYLSQKGISRYNEFVGDSFDESGQVIRYGVNHYINEWNQTHPDERMPKMHKLKKQILSIVEPSFRIRTINDETELFGTFDNIRTAEQRYAGMLESILENMNTADIYDKSGILVTSAERDSLANAITGEWSYFRRQIKEEEENRIREEYLQKKNRVKTKLTQKDNKQIEDAL…
MG61-6		GTTAAAAGGATCAAATAAATACCTGCTGTTGCAGGC			MDFTKFQKLNSIIKTCSFEMIPIGKTRETMEKHNVIEEDAERKSNAELTKEVSDSFIREFIADYKEDMDWKDLYDAYGEDRARFTDIMNQKAEKLAKRFSDSFNEYINTFLKANGIKDKKSKWSDSGYVDVVLPLYVSIHPDFSNDKYERAVASLLHCSNSLFKKYTTSYARIIAGTKKGSFADRSMENFQTACANSVMFDLISINLSNVGSHDAFKEVFADAPLNMNEYLSQKGISRYNEFVGDSFDESGQVIRYGVNHYINEWNQTHPDERMPKMHKLKKQILSIVEPSFRIRTINDETELFGTFDNIRTAEQRYAGMLESILENMNTADIYDKSGILVTSAERDSLANAITGEWSYFRRQIKEEEENRIREEYLQKKNRVKTKLTQKDNKQIEDAL…
MG61-7		AGTTATAAGGAACAATAAATGCCTGCTGCTGCAGGC			MDFTKFQKLNSIIKTCSFEMIPIGKTRETMEKHNVIEEDAERKSNAELTKEVSDSFIREFIADYKEDMDWKDLYDAYGEDRARFTDIMNQKAEKLAKRFSDSFNEYINTFLKANGIKDKKSKWSDSGYVDVVLPLYVSIHPDFSSDKYERAVASLLHCSNSLFKKYTTSYARIIAGTKKGSFADRSMENFQTVCANSVMFDLISRNLSSVECHDTFKEVFADAPLNMNEYLSQKGISRYNEFVGDSFDESGQVIRYGVNHYINEWNQTHPDERMPKMHKLKKQILSIVEPSFRIRTINDETELFGTFDNIRTAEQRYAGMLESILENMNTADIYDKSGILVTSAERDSLANAITGEWSYFRRQIKEEEENRIREEYLQKKNRVKTKLTQKDNKQIEDAL…
MG61-8		AGTTATAAGGAACAATAAATGCCTGCTGCTGCAGGC			MDFTKFQKLNSIIKTCSFEMIPIGKTRETMEKHNVIEEDAERKSNAELTKEVSDSFIREFIADYKEDMDWKDLYDAYGEDRARFTDIMNQKAEKLAKRFSDSFNEYINTFLKANGIKDKKSKWSDSGYVDVVLPLYVSIHPDFSSDKYERAVASLLHCSNSLFKKYTTSYARIIAGTKKGSFADRSMENFQTVCANSVMFDLISRNLSSVECHDTFKEVFADAPLNMNEYLSQKGISRYNEFVGDSFDESGQVIRYGVNHYINEWNQTHPDERMPKMHKLKKQILSIVEPSFRIRTINDETELFGTFDNIRTAEQRYAGMLESILENMNTADIYDKSGILVTSAERDSLANAITGEWSYFRRQIKEEEENRIREEYLQKKNRVKTKLTQKDNKQIEDAL…
MG61-9		AGTTATAAGGAACAATAAATGCCTGCTGCTGCAGGC			MDFTKFQKLNSIIKTCSFEMIPIGKTRETMEKHNVIEEDAERKSNAELTKEVSDSFIREFIADYKEDMDWKDLYDAYGEDRARFTDIMNQKAEKLAKRFSDSFNEYINTFLKANGINDKKSKWSDSGYVDVVLPLYVSIHPDFSNDKYERAVASLLHCSNSLFKKYTTSYARIIAGTKKGSFADRSMENFQTACANSVMFDLISRNLSSVGSHDAFKEVFADAPLNMNEYLSQKGISRYNEFVGDSFDESGQVIRYGVNHYINEWNQTHPDERMPKIHKLKKQILSIVEPSFRIRTINDETELFGTFDNIRTAEQRYAGMLESILENMNTADIYDKSGILVTSAERDSLANAITGEWSYFRRQIKEEEENRIREEYLQKKNRVKTKLTQKDNKQIEDAL…
