# Supplementary material for: Novel Type V-A CRISPR Effectors Are Active Nucleases with Expanded Targeting Capabilities
Source: CRISPR J. 2020 Dec 17;3(6):454–61. doi: 10.1089/crispr.2020.0043 (PMC7757703; doi:10.1089/crispr.2020.0043)
Supplement: Supplemental data [file Supp_Table3.tsv]

Effector	Target number	Target sequence	PAM used	GC content %	Target locus	Rep 1 NHEJ frequency	Rep 2 NHEJ frequency	Primer 1	Primer 2
Cas12a-M26-1	1	gttattaatttcttgctacttgtc	gttttcttta	29	Fibrinogen	0.02	0.05	ttcgtttgctttttcttctgtc	ggcaagaattatttgccatcc
Cas12a-M26-1	2	ctgaaaggttattgttgtgtttgt	tacagttttg	33	Fibrinogen	0.18	-0.08	ttcgtttgctttttcttctgtc	ggcaagaattatttgccatcc
Cas12a-M26-1	3	gtgttagtacagttttgctgaaag	agaactttta	38	Fibrinogen	-0.26	-0.18	ttcgtttgctttttcttctgtc	ggcaagaattatttgccatcc
Cas12a-M26-1	4	tgaagtcttacaaggttatcttat	TTTGTATTTG	29	Albumin	0.04	3.37	gcatctttaaagaattattttggcatttatttctaaaatggc	catagtgcaatggataggtctttggg
Cas12a-M26-1	5	cactttccttagtgcgcaaaagaa	AGTTACTTTG	42	Albumin	-0.19	2.46	gcatctttaaagaattattttggcatttatttctaaaatggc	catagtgcaatggataggtctttggg
Cas12a-M26-1	6	cctaggatgtttgaattttattaa	TTTTTTTTTA	25	Albumin	-0.01	-0.1	gcatctttaaagaattattttggcatttatttctaaaatggc	catagtgcaatggataggtctttggg
Cas12a-M26-1	7	ggaggtcagaaatagggggtccag	tagctgtttg	58	VEGFA	-0.07	-0.12	gtacatgaagcaactccagtccc	acacacgtcctcactctcgaag
Cas12a-M26-1	8	gaaagggggtggggggagtttgct	atgggctttg	63	VEGFA	-0.03	0.06	gtacatgaagcaactccagtccc	acacacgtcctcactctcgaag
Cas12a-M26-1	9	gccagagccggggtgtgcagacgg	tccctcttta	75	VEGFA	0.01	0.01	gtacatgaagcaactccagtccc	acacacgtcctcactctcgaag
Cas12a-M26-1	10	cttggaccttgttttgcttactgt	acaaatttta	42	Apolipoprotein	-0.13	-1.12	tctcagacattttgccatgc	gaggcacgtactccaccact
Cas12a-M26-1	11	ggtagttttctgtggtcctattat	tacgcatttg	38	Apolipoprotein	-0.29	-1.05	tctcagacattttgccatgc	gaggcacgtactccaccact
Cas12a-M26-1	12	atcataagaagttagcttgacgca	gaaaaattta	38	Apolipoprotein	-0.24	-1.12	tctcagacattttgccatgc	gaggcacgtactccaccact
Cas12a-M13-1	1	agcaaaactgtactaacactaaaa	ataacctttc	29	Fibrinogen	0.11	0.02	ttcgtttgctttttcttctgtc	ggcaagaattatttgccatcc
Cas12a-M13-1	2	ggacaagtagcaagaaattaataa	tgcttattat	29	Fibrinogen	0.03	0.01	ttcgtttgctttttcttctgtc	ggcaagaattatttgccatcc
Cas12a-M13-1	3	tcttctgtcttgacaaacacaaca	gaaaggttat	38	Fibrinogen	0.31	0.03	ttcgtttgctttttcttctgtc	ggcaagaattatttgccatcc
Cas12a-M13-1	4	ttctctgtgattgggggataaggc	atgcagtttg	50	IVS40	1.31	1.3	ggttttcatctgggtcttgc	gctgtgtattgtgggggttt
Cas12a-M13-1	5	cccccaatcacagagaacaaactg	aaagccttat	50	IVS40	0.01	0	ggttttcatctgggtcttgc	gctgtgtattgtgggggttt
Cas12a-M13-1	6	tttctcctgcatatgatgatagta	aaggctttta	33	IVS40	0.35	0.31	ggttttcatctgggtcttgc	gctgtgtattgtgggggttt
Cas12a-M13-1	7	gtatttgtgaagtcttacaaggtt	ATAGTATTTT	33	Albumin	0.05	-0.03	gcatctttaaagaattattttggcatttatttctaaaatggc	catagtgcaatggataggtctttggg
Cas12a-M13-1	8	cttattaataaaattcaaacatcc	ACAAGGTTAT	21	Albumin	-0.28	-0.51	gcatctttaaagaattattttggcatttatttctaaaatggc	catagtgcaatggataggtctttggg
Cas12a-M13-1	9	agtcactaaacaattctgaccttt	AGAAAATTAC	33	Albumin	1.33	0.7	gcatctttaaagaattattttggcatttatttctaaaatggc	catagtgcaatggataggtctttggg
Cas12a-M13-1	10	agtgactgaaacttcacagaatag	AGTAACTTAG	38	Albumin	0.04	-0.1	gcatctttaaagaattattttggcatttatttctaaaatggc	catagtgcaatggataggtctttggg
Cas12a-M13-1	11	agtgcgacgccgcgagccccgacc	gaaaagtttc	79	VEGFA	3.42	0.67	cagccccagctaccacctcctc	gcccgagctagcacttctc
Cas12a-M13-1	12	cgtccaacttctgggctgttctcg	tgaaactttt	58	VEGFA	0.47	-0.14	cagccccagctaccacctcctc	gcccgagctagcacttctc
Cas12a-M31-1	1	gttattaatttcttgctacttgtc	gttttcttta	29	Fibrinogen	0.64	1.37	ttcgtttgctttttcttctgtc	ggcaagaattatttgccatcc
Cas12a-M31-1	2	ctgaaaggttattgttgtgtttgt	tacagttttg	33	Fibrinogen	4.01	2.12	ttcgtttgctttttcttctgtc	ggcaagaattatttgccatcc
Cas12a-M31-1	3	gtgttagtacagttttgctgaaag	agaactttta	38	Fibrinogen	3.29	2.56	ttcgtttgctttttcttctgtc	ggcaagaattatttgccatcc
Cas12a-M31-1	4	tgaagtcttacaaggttatcttat	TTTGTATTTG	29	Albumin	9.8	7	gcatctttaaagaattattttggcatttatttctaaaatggc	catagtgcaatggataggtctttggg
Cas12a-M31-1	5	cactttccttagtgcgcaaaagaa	AGTTACTTTG	42	Albumin	1.27	1.16	gcatctttaaagaattattttggcatttatttctaaaatggc	catagtgcaatggataggtctttggg
Cas12a-M31-1	6	cctaggatgtttgaattttattaa	TTTTTTTTTA	25	Albumin	1.43	0.82	gcatctttaaagaattattttggcatttatttctaaaatggc	catagtgcaatggataggtctttggg
Cas12a-M31-1	7	ggaggtcagaaatagggggtccag	tagctgtttg	58	VEGFA	10.75	14.22	gtacatgaagcaactccagtccc	acacacgtcctcactctcgaag
Cas12a-M31-1	8	gaaagggggtggggggagtttgct	atgggctttg	63	VEGFA	5.19	4.2	gtacatgaagcaactccagtccc	acacacgtcctcactctcgaag
Cas12a-M31-1	9	gccagagccggggtgtgcagacgg	tccctcttta	75	VEGFA	8.08	5.36	gtacatgaagcaactccagtccc	acacacgtcctcactctcgaag
Cas12a-M31-1	10	cttggaccttgttttgcttactgt	acaaatttta	42	Apolipoprotein	0.21	-0.85	tctcagacattttgccatgc	gaggcacgtactccaccact
Cas12a-M31-1	11	ggtagttttctgtggtcctattat	tacgcatttg	38	Apolipoprotein	4.02	2.36	tctcagacattttgccatgc	gaggcacgtactccaccact
Cas12a-M31-1	12	atcataagaagttagcttgacgca	gaaaaattta	38	Apolipoprotein	3.48	2.71	tctcagacattttgccatgc	gaggcacgtactccaccact
Cas12a-M29-1	1	tgtcagaagcaaatgtaagcaata	aacacagttg	33	HBB_R01	2.19	2.18	agtcagggcagagccatcta	gtctccacatgcccagtttc
Cas12a-M29-1	2	ctgaaaggttattgttgtgtttgt	tacagttttg	33	Fibrinogen	19.05	10.87	ttcgtttgctttttcttctgtc	ggcaagaattatttgccatcc
Cas12a-M29-1	3	ctagtgaacacagttgtgtcagaa	tttgaggttg	42	HBB_R01	4.14	0.14	agtcagggcagagccatcta	gtctccacatgcccagtttc
Cas12a-M29-1	4	TGAAGTCTTACAAGGTTATCTTAT	TTTGTATTTG	29	Albumin	16.71	17.1	gcatctttaaagaattattttggcatttatttctaaaatggc	catagtgcaatggataggtctttggg
Cas12a-M29-1	5	CACTTTCCTTAGTGCGCAAAAGAA	AGTTACTTTG	42	Albumin	24.06	21.22	gcatctttaaagaattattttggcatttatttctaaaatggc	catagtgcaatggataggtctttggg
Cas12a-M29-1	6	gtggtgaggccctgggcaggttgg	gatgaagttg	71	HBB_R01	13.77	11.32	agtcagggcagagccatcta	gtctccacatgcccagtttc
Cas12a-M29-1	7	ggaggtcagaaatagggggtccag	tagctgtttg	58	VEGFA	29.5	25.39	gtacatgaagcaactccagtccc	acacacgtcctcactctcgaag
Cas12a-M29-1	8	gaaagggggtggggggagtttgct	atgggctttg	63	VEGFA	37.18	34.78	gtacatgaagcaactccagtccc	acacacgtcctcactctcgaag
Cas12a-M29-1	9	gtatcaaggttacaagacaggttt	gggcaggttg	38	HBB_R01	12.04	9.83	agtcagggcagagccatcta	gtctccacatgcccagtttc
Cas12a-M29-1	10	tgtgagggagcaccgttctctaga	tacatagttg	54	Apolipoprotein	31.54	29.32	cagagctgcatgatggaagt	ctctatgtcggccactggat
Cas12a-M29-1	11	ggtagttttctgtggtcctattat	tacgcatttg	38	Apolipoprotein	21.69	21.91	tctcagacattttgccatgc	gaggcacgtactccaccact
Cas12a-M29-1	12	ccaggaaagttgatgtggtctgcg	ccgcaagttg	54	Apolipoprotein	0.03	14.91	cagagctgcatgatggaagt	ctctatgtcggccactggat
Cas12a-M32-1	1	caaagcccattccctctttagcca	accccctttc	50	VEGFA	7.71	4.49	gtacatgaagcaactccagtccc	acacacgtcctcactctcgaag
Cas12a-M32-1	2	ttaataagataaccttgtaagact	TTGAATTTTA	25	Albumin	2.1	3.13	gcatctttaaagaattattttggcatttatttctaaaatggc	catagtgcaatggataggtctttggg
Cas12a-M32-1	3	ctaagacaaattttacttggacct	cacacctttt	33	Apolipoprotein	0.01	0.08	tctcagacattttgccatgc	gaggcacgtactccaccact
Cas12a-M32-1	4	tgaagtcttacaaggttatcttat	TTTGTATTTG	29	Albumin	0.72	0.68	gcatctttaaagaattattttggcatttatttctaaaatggc	catagtgcaatggataggtctttggg
Cas12a-M32-1	5	cactttccttagtgcgcaaaagaa	AGTTACTTTG	42	Albumin	0.23	0.1	gcatctttaaagaattattttggcatttatttctaaaatggc	catagtgcaatggataggtctttggg
Cas12a-M32-1	6	ggaggtcagaaatagggggtccag	tagctgtttg	58	VEGFA	14	-0.38	gtacatgaagcaactccagtccc	acacacgtcctcactctcgaag
Cas12a-M32-1	7	gaaagggggtggggggagtttgct	atgggctttg	63	VEGFA	12.48	8.7	gtacatgaagcaactccagtccc	acacacgtcctcactctcgaag
Cas12a-M32-1	8	gccagagccggggtgtgcagacgg	tccctcttta	75	VEGFA	1.62	1.88	gtacatgaagcaactccagtccc	acacacgtcctcactctcgaag
Cas12a-M32-1	9	agcaaaactgtactaacactaaaa	ataacctttc	29	Fibro	1.24	1.32	ttcgtttgctttttcttctgtc	ggcaagaattatttgccatcc
Cas12a-M32-1	10	agtgcgacgccgcgagccccgacc	gaaaagtttc	79	VEGFA	11.26	4.82	cagccccagctaccacctcctc	gcccgagctagcacttctc
Cas12a-M32-1	11	gtatttgtgaagtcttacaaggtt	ATAGTATTTT	33	Albumin	0.07	0.13	gcatctttaaagaattattttggcatttatttctaaaatggc	catagtgcaatggataggtctttggg
Cas12a-M32-1	12	cgtccaacttctgggctgttctcg	tgaaactttt	58	VEGFA			cagccccagctaccacctcctc	gcccgagctagcacttctc
Cas12a-M32-1	4*	tgaagtcttacaaggttatcttat	TTTGTATTTG	29	Albumin	0.8	0.21	gcatctttaaagaattattttggcatttatttctaaaatggc	catagtgcaatggataggtctttggg
Cas12a-M32-1	5*	cactttccttagtgcgcaaaagaa	AGTTACTTTG	42	Albumin	0.13	0.12	gcatctttaaagaattattttggcatttatttctaaaatggc	catagtgcaatggataggtctttggg
Cas12a-M32-1	6*	ggaggtcagaaatagggggtccag	tagctgtttg	58	VEGFA	18.76	12.06	gtacatgaagcaactccagtccc	acacacgtcctcactctcgaag
Cas12a-M32-1	7*	gaaagggggtggggggagtttgct	atgggctttg	63	VEGFA	13.56	14.82	gtacatgaagcaactccagtccc	acacacgtcctcactctcgaag
Cas12a-M32-1	8*	gccagagccggggtgtgcagacgg	tccctcttta	75	VEGFA	2.4	2	gtacatgaagcaactccagtccc	acacacgtcctcactctcgaag
Cas12a-M32-1	9*	agcaaaactgtactaacactaaaa	ataacctttc	29	Fibro	1.07	0.91	ttcgtttgctttttcttctgtc	ggcaagaattatttgccatcc
Cas12a-M32-1	10*	agtgcgacgccgcgagccccgacc	gaaaagtttc	79	VEGFA	6.42	4.44	cagccccagctaccacctcctc	gcccgagctagcacttctc
Cas12a-M32-1	11*	gtatttgtgaagtcttacaaggtt	ATAGTATTTT	33	Albumin	-0.04	0.07	gcatctttaaagaattattttggcatttatttctaaaatggc	catagtgcaatggataggtctttggg
Cas12a-M32-1	12*	cgtccaacttctgggctgttctcg	tgaaactttt	58	VEGFA	0.34	0.34	cagccccagctaccacctcctc	gcccgagctagcacttctc
Cas12a-M28-1	1	caaagcccattccctctttagcca	accccctttc	50	VEGFA	1.34	3.95	gtacatgaagcaactccagtccc	acacacgtcctcactctcgaag
Cas12a-M28-1	2	ttaataagataaccttgtaagact	TTGAATTTTA	25	Albumin	0.56	0.38	gcatctttaaagaattattttggcatttatttctaaaatggc	catagtgcaatggataggtctttggg
Cas12a-M28-1	3	ctaagacaaattttacttggacct	cacacctttt	33	Apolipoprotein	0.1	-0.35	tctcagacattttgccatgc	gaggcacgtactccaccact
Cas12a-M28-1	4	tgaagtcttacaaggttatcttat	TTTGTATTTG	29	Albumin	10.43	0.08	gcatctttaaagaattattttggcatttatttctaaaatggc	catagtgcaatggataggtctttggg
Cas12a-M28-1	5	cactttccttagtgcgcaaaagaa	AGTTACTTTG	42	Albumin	0.29	0.11	gcatctttaaagaattattttggcatttatttctaaaatggc	catagtgcaatggataggtctttggg
Cas12a-M28-1	6	ggaggtcagaaatagggggtccag	tagctgtttg	58	VEGFA	7.72	4.08	gtacatgaagcaactccagtccc	acacacgtcctcactctcgaag
Cas12a-M28-1	7	gaaagggggtggggggagtttgct	atgggctttg	63	VEGFA	11.66	13.68	gtacatgaagcaactccagtccc	acacacgtcctcactctcgaag
Cas12a-M28-1	8	gccagagccggggtgtgcagacgg	tccctcttta	75	VEGFA	4.49	0.67	gtacatgaagcaactccagtccc	acacacgtcctcactctcgaag
Cas12a-M28-1	9	agcaaaactgtactaacactaaaa	ataacctttc	29	Fibro	0.92	0.66	ttcgtttgctttttcttctgtc	ggcaagaattatttgccatcc
Cas12a-M28-1	10	agtgcgacgccgcgagccccgacc	gaaaagtttc	79	VEGFA	8.92	12.7	cagccccagctaccacctcctc	gcccgagctagcacttctc
Cas12a-M28-1	11	gtatttgtgaagtcttacaaggtt	ATAGTATTTT	33	Albumin	0.12	0.07	gcatctttaaagaattattttggcatttatttctaaaatggc	catagtgcaatggataggtctttggg
Cas12a-M28-1	12	cgtccaacttctgggctgttctcg	tgaaactttt	58	VEGFA	0.13	0.19	cagccccagctaccacctcctc	gcccgagctagcacttctc
Cas12a-M28-1	4*	tgaagtcttacaaggttatcttat	TTTGTATTTG	29	Albumin	2.38	0.1	gcatctttaaagaattattttggcatttatttctaaaatggc	catagtgcaatggataggtctttggg
Cas12a-M28-1	5*	cactttccttagtgcgcaaaagaa	AGTTACTTTG	42	Albumin	0.13	0.1	gcatctttaaagaattattttggcatttatttctaaaatggc	catagtgcaatggataggtctttggg
Cas12a-M28-1	6*	ggaggtcagaaatagggggtccag	tagctgtttg	58	VEGFA	3.18	2	gtacatgaagcaactccagtccc	acacacgtcctcactctcgaag
Cas12a-M28-1	7*	gaaagggggtggggggagtttgct	atgggctttg	63	VEGFA	4.85	2	gtacatgaagcaactccagtccc	acacacgtcctcactctcgaag
Cas12a-M28-1	8*	gccagagccggggtgtgcagacgg	tccctcttta	75	VEGFA	3.66	4.65	gtacatgaagcaactccagtccc	acacacgtcctcactctcgaag
Cas12a-M28-1	9*	agcaaaactgtactaacactaaaa	ataacctttc	29	Fibro	3.73	-0.64	ttcgtttgctttttcttctgtc	ggcaagaattatttgccatcc
Cas12a-M28-1	10*	agtgcgacgccgcgagccccgacc	gaaaagtttc	79	VEGFA	0.07	0.1	cagccccagctaccacctcctc	gcccgagctagcacttctc
Cas12a-M28-1	11*	gtatttgtgaagtcttacaaggtt	ATAGTATTTT	33	Albumin	-0.01	-0.13	gcatctttaaagaattattttggcatttatttctaaaatggc	catagtgcaatggataggtctttggg
Cas12a-M28-1	12*	cgtccaacttctgggctgttctcg	tgaaactttt	58	VEGFA	0.39	0.23	cagccccagctaccacctcctc	gcccgagctagcacttctc
Cas12a-M30-1	1	caaagcccattccctctttagcca	accccctttc	50	VEGFA	1.1	0.5	gtacatgaagcaactccagtccc	acacacgtcctcactctcgaag
Cas12a-M30-1	2	ttaataagataaccttgtaagact	TTGAATTTTA	25	Albumin	0.38	0.2	gcatctttaaagaattattttggcatttatttctaaaatggc	catagtgcaatggataggtctttggg
Cas12a-M30-1	3	ctaagacaaattttacttggacct	cacacctttt	33	Apolipoprotein	-0.16	-0.16	tctcagacattttgccatgc	gaggcacgtactccaccact
Cas12a-M30-1	4	tgaagtcttacaaggttatcttat	TTTGTATTTG	29	Albumin	0.83	0.85	gcatctttaaagaattattttggcatttatttctaaaatggc	catagtgcaatggataggtctttggg
Cas12a-M30-1	5	cactttccttagtgcgcaaaagaa	AGTTACTTTG	42	Albumin	0.58	0.17	gcatctttaaagaattattttggcatttatttctaaaatggc	catagtgcaatggataggtctttggg
Cas12a-M30-1	6	ggaggtcagaaatagggggtccag	tagctgtttg	58	VEGFA	4.53	3.62	gtacatgaagcaactccagtccc	acacacgtcctcactctcgaag
Cas12a-M30-1	7	gaaagggggtggggggagtttgct	atgggctttg	63	VEGFA	0.49	1.09	gtacatgaagcaactccagtccc	acacacgtcctcactctcgaag
Cas12a-M30-1	8	gccagagccggggtgtgcagacgg	tccctcttta	75	VEGFA	0.69	0.79	gtacatgaagcaactccagtccc	acacacgtcctcactctcgaag
Cas12a-M30-1	9	agcaaaactgtactaacactaaaa	ataacctttc	29	Fibro	1.04	0.16	ttcgtttgctttttcttctgtc	ggcaagaattatttgccatcc
Cas12a-M30-1	10	agtgcgacgccgcgagccccgacc	gaaaagtttc	79	VEGFA	0.84	5.31	cagccccagctaccacctcctc	gcccgagctagcacttctc
Cas12a-M30-1	11	gtatttgtgaagtcttacaaggtt	ATAGTATTTT	33	Albumin	-0.04	0.35	gcatctttaaagaattattttggcatttatttctaaaatggc	catagtgcaatggataggtctttggg
Cas12a-M30-1	12	cgtccaacttctgggctgttctcg	tgaaactttt	58	VEGFA	0.45	0.24	cagccccagctaccacctcctc	gcccgagctagcacttctc
Cas12a-M30-1	4*	tgaagtcttacaaggttatcttat	TTTGTATTTG	29	Albumin	1.84	1.99	gcatctttaaagaattattttggcatttatttctaaaatggc	catagtgcaatggataggtctttggg
Cas12a-M30-1	5*	cactttccttagtgcgcaaaagaa	AGTTACTTTG	42	Albumin	0.46	0.59	gcatctttaaagaattattttggcatttatttctaaaatggc	catagtgcaatggataggtctttggg
Cas12a-M30-1	6*	ggaggtcagaaatagggggtccag	tagctgtttg	58	VEGFA	5.48	6.51	gtacatgaagcaactccagtccc	acacacgtcctcactctcgaag
Cas12a-M30-1	7*	gaaagggggtggggggagtttgct	atgggctttg	63	VEGFA	-0.24	1.11	gtacatgaagcaactccagtccc	acacacgtcctcactctcgaag
Cas12a-M30-1	8*	gccagagccggggtgtgcagacgg	tccctcttta	75	VEGFA	0.56	0.65	gtacatgaagcaactccagtccc	acacacgtcctcactctcgaag
Cas12a-M30-1	9*	agcaaaactgtactaacactaaaa	ataacctttc	29	Fibro	0.98	0.34	ttcgtttgctttttcttctgtc	ggcaagaattatttgccatcc
Cas12a-M30-1	10*	agtgcgacgccgcgagccccgacc	gaaaagtttc	79	VEGFA	-0.05	0.16	cagccccagctaccacctcctc	gcccgagctagcacttctc
Cas12a-M30-1	11*	gtatttgtgaagtcttacaaggtt	ATAGTATTTT	33	Albumin	-0.13	0.22	gcatctttaaagaattattttggcatttatttctaaaatggc	catagtgcaatggataggtctttggg
Cas12a-M30-1	12*	cgtccaacttctgggctgttctcg	tgaaactttt	58	VEGFA	0.3	0.18	cagccccagctaccacctcctc	gcccgagctagcacttctc
Cas12a-M29-1 (YCCN)	13	ccccgcctccgggcgcgggctccg	accccctcca	83	VEGFA	5.14	3.52	cagccccagctaccacctcctc	gcccgagctagcacttctc
Cas12a-M29-1 (YCCN)	14	ggcgcgggctccggcccctgcccg	cccgcctccg	92	VEGFA	10.92	5.53	cagccccagctaccacctcctc	gcccgagctagcacttctc
Cas12a-M29-1 (YCCN)	15	gaggcggggtggagggggtcgggg	cccgcgcccg	83	VEGFA	6.63	6	cagccccagctaccacctcctc	gcccgagctagcacttctc
Cas12a-M29-1 (YCCN)	16	ccgcgcggaccacggctcctccga	tcggcttccc	79	VEGFA	17.4	16.27	cagccccagctaccacctcctc	gcccgagctagcacttctc
Cas12a-M29-1 (YCCN)	17	ccgaagcgagaacagcccagaagt	cacggctcct	58	VEGFA	17.5	12.44	cagccccagctaccacctcctc	gcccgagctagcacttctc
Cas12a-M29-1 (YCCN)	18	gaagttggacgaaaagtttcagtg	gaacagccca	42	VEGFA	0.62	0.52	cagccccagctaccacctcctc	gcccgagctagcacttctc
Cas12a-M29-1 (RNP)	2	ctgaaaggttattgttgtgtttgt	tacagttttg	33	Fibrinogen	1.8	0.59	ttcgtttgctttttcttctgtc	ggcaagaattatttgccatcc
Cas12a-M29-1 (RNP)	4	TGAAGTCTTACAAGGTTATCTTAT	TTTGTATTTG	29	Albumin	2.09	1.55	gcatctttaaagaattattttggcatttatttctaaaatggc	catagtgcaatggataggtctttggg
Cas12a-M29-1 (RNP)	5	CACTTTCCTTAGTGCGCAAAAGAA	AGTTACTTTG	42	Albumin	43.92	33.99	gcatctttaaagaattattttggcatttatttctaaaatggc	catagtgcaatggataggtctttggg
Cas12a-M29-1 (RNP)	7	ggaggtcagaaatagggggtccag	tagctgtttg	58	VEGFA	70.86	56.85	gtacatgaagcaactccagtccc	acacacgtcctcactctcgaag
Cas12a-M29-1 (RNP)	8	gaaagggggtggggggagtttgct	atgggctttg	63	VEGFA	84	78.89	gtacatgaagcaactccagtccc	acacacgtcctcactctcgaag
Cas12a-M29-1 (RNP)	9 (R2)	GCCAGAGCCGGGGTGTGCAGACGG	tccctcttta	75	VEGFA	87.28	80.25	gtacatgaagcaactccagtccc	acacacgtcctcactctcgaag
Cas12a-M29-1 (RNP)	10	tgtgagggagcaccgttctctaga	tacatagttg	54	Apolipoprotein	9.07	5.17	cagagctgcatgatggaagt	ctctatgtcggccactggat
Cas12a-M29-1 (RNP)	11	ggtagttttctgtggtcctattat	tacgcatttg	38	Apolipoprotein	7.52	2.97	tctcagacattttgccatgc	gaggcacgtactccaccact
