# Supplementary material for: Novel Type V-A CRISPR Effectors Are Active Nucleases with Expanded Targeting Capabilities
Source: CRISPR J. 2020 Dec 17;3(6):454–61. doi: 10.1089/crispr.2020.0043 (PMC7757703; doi:10.1089/crispr.2020.0043)
Supplement: Supplemental data [file Supp_Table4.tsv]

Cas12a-M29-1
target site	target sequence	target gene	unedited	Insertion Frequency >= 2	�1 indel and 1 bp mutations	Deletions of >= 2	Mutations of >= 2	nhej_freq_W10	nhej_freq_W5	nhej_freq_W15	nhej_freq_W20
2	CTGAAAGGTTATTGTTGTGTTTGT	Fibrinogen	97.0414201	0.34234996	1.19188504	1.36517329	0.0591716	2.95857989	1.382079	3.17836	4.015216
4	TGAAGTCTTACAAGGTTATCTTAT	Albumin	97.5364876	0.08779631	0.69280853	1.66812994	0.0147776	2.46351238	1.442989	2.695608	2.933788
5	CACTTTCCTTAGTGCGCAAAAGAA	Albumin	57.0246691	4.19975933	3.43862816	34.9298034	0.40713999	42.97533088	37.03269	43.74047	43.95909
7	GGAGGTCAGAAATAGGGGGTCCAG	VEGFA	27.8664225	2.7726916	5.19661697	63.3926236	0.7716453	72.13357747	64.79641	73.30194	73.40657
8	GAAAGGGGGTGGGGGGAGTTTGCT	VEGFA	14.8706795	2.34999291	5.64565701	76.7743156	0.35935505	85.12932057	69.2515	85.32318	88.82217
10	TGTGAGGGAGCACCGTTCTCTAGA	Apolipoprotein	90.6809985	0.85142493	0.88395446	7.54967824	0.03394385	9.31900148	5.604978	9.393961	9.587724
11	GGTAGTTTTCTGTGGTCCTATTAT	Apolipoprotein	91.9664184	0.31614444	2.97175776	3.63917381	1.10650555	8.03358156	6.076999	9.378952	11.90108
9 (R2)	GCCAGAGCCGGGGTGTGCAGACGG	VEGFA	11.9077471	5.18344991	3.8042761	78.207074	0.89745282	88.09225283	81.79689	88.33641	88.3925
12 (R2)	ATCATAAGAAGTTAGCTTGACGCA	Apolipoprotein	95.594379	0.20543452	2.03535545	1.72288782	0.44194317	4.40562096	2.9624	5.541553	6.023202
RNP AsCas12a
target site	target sequence	target gene	unedited	Insertion Frequency >= 2	�1 indel and 1 bp mutations	Deletions of >= 2	Mutations of >= 2	nhej_freq_W10	nhej_freq_W5	nhej_freq_W15	nhej_freq_W20
2	CTGAAAGGTTATTGTTGTGTTTGT	Fibrinogen	26.3343109	3.1085044	2.75659824	67.3900293	0.41055718	73.6656891	61.26686	73.80645	74.07625
4	TGAAGTCTTACAAGGTTATCTTAT	Albumin	78.632081	0.24427126	0.81423752	20.2512504	0.05815982	21.367919	20.29778	21.97278	22.47296
5	CACTTTCCTTAGTGCGCAAAAGAA	Albumin	84.7147378	0.05132153	1.39423488	13.6087589	0.23094688	15.2852622	13.75417	15.62741	15.92678
7	GGAGGTCAGAAATAGGGGGTCCAG	VEGFA	16.7182663	4.0247678	1.54798762	77.7089783	0	83.2817337	71.20743	86.9969	87.6161
8	GAAAGGGGGTGGGGGGAGTTTGCT	VEGFA	65.1629073	0.7518797	4.01002506	30.075188	0	34.8370927	29.32331	34.83709	35.08772
10	TGTGAGGGAGCACCGTTCTCTAGA	Apolipoprotein	91.6065705	0.52083333	0.78125	7.05128205	0.0400641	8.39342949	5.949519	8.49359	8.633814
11	GGTAGTTTTCTGTGGTCCTATTAT	Apolipoprotein	76.6866832	0.4768633	1.88979159	20.187213	0.75944896	23.3133168	21.80325	23.61356	23.91381
9 (R2)	GCCAGAGCCGGGGTGTGCAGACGG	VEGFA	10.4972376	1.65745856	4.23572744	83.2412523	0.36832413	89.5027624	77.53223	89.87109	89.87109
12 (R2)	ATCATAAGAAGTTAGCTTGACGCA	Apolipoprotein	37.6586879	2.02539006	2.04477178	57.1179378	1.15321252	62.3413121	49.53968	62.66111	62.78709
Plasmid AsCas12a
target site	target sequence	target gene	unedited	Insertion Frequency >= 2	�1 indel and 1 bp mutations	Deletions of >= 2	Mutations of >= 2	nhej_freq_W10
4	TGAAGTCTTACAAGGTTATCTTAT	Albumin	63.9550128	0.18629683	0.62098944	35.2170013	0.02069965	36.0449872
5	CACTTTCCTTAGTGCGCAAAAGAA	Albumin	83.7692328	0.07125703	0.87883666	15.2199731	0.06070043	16.2307672
8	GAAAGGGGGTGGGGGGAGTTTGCT	VEGFA	86.981652	1.00813227	1.26352577	10.5988306	0.1478594	13.018348
10	TGTGAGGGAGCACCGTTCTCTAGA	Apolipoprotein	70.8841169	1.55736119	1.84755272	25.3143742	0.39659509	29.1158831
